# Supplementary material for: Tetra­aqua­tetra­manganese(II) catena-[germanodihydroxidodi(hydrogen­phosphate)diphosphate]
Source: Acta Crystallogr Sect E Struct Rep Online. 2012 Apr 25;68(Pt 5):i37–8. doi: 10.1107/S160053681201673X (PMC3344290; doi:10.1107/S160053681201673X)
Supplement: Supplementary file 1 [file e-68-00i37-sup1.cif]

##############################################################################
#                                                                            #
# This CIF contains the data in a paper accepted for publication in          #
# Acta Crystallographica Section E. It conforms to the requirements of       #
# Notes for Authors for Acta Crystallographica Section E, and has been       #
# peer reviewed under the auspices of the IUCr Commission on Journals.       #
#                                                                            #
# Full details of the Crystallographic Information File format               #
# are given in the paper "The Crystallographic Information File (CIF):       #
# a New Standard Archive File for Crystallography" by S. R. Hall, F. H.      #
# Allen and I. D. Brown [Acta Cryst. (1991), A47, 655-685].                  #
#                                                                            #
# The current version of the core CIF dictionary is obtainable from          #
# ftp://ftp.iucr.org/pub/cif_core.dic.                                       #
#                                                                            #
# Software is freely available for graphical display of the structure(s)     #
# in this CIF. For information consult the CIF software page                 #
# http://www.iucr.org/resources/cif/software.                                #
#                                                                            #
# This file may be used for bona fide research purposes within the           #
# scientific community so long as proper attribution is given to the journal # 
# article from which it was obtained.                                        #
#                                                                            #
##############################################################################
data_I
_audit_creation_method     SHELXL-97
_chemical_name_systematic
;
Tetraaquatetramanganese(II)
<i>catena</i>-[germanodihydroxidodi(hydrogenphosphate)diphosphate]
;
_chemical_name_common     ?
_chemical_formula_moiety     ?
_chemical_formula_sum     'Ge H12 Mn4 O22 P4'
_chemical_formula_structural     'Mn4 (H2 O)4 [Ge (O H)2 (H P O4)2 (P O4)2]'
_chemical_formula_iupac     'Mn4 (H2 O)4 [Ge (O H)2 (H P O4)2 (P O4)2]'
_chemical_formula_weight     780.33
_chemical_melting_point     ?
_symmetry_cell_setting     monoclinic
_symmetry_space_group_name_H-M     'P 21/n'
_symmetry_space_group_name_Hall     '-P 2yn'
loop_
    _symmetry_equiv_pos_as_xyz
    'x, y, z'
    '-x+1/2, y+1/2, -z+1/2'
    '-x, -y, -z'
    'x-1/2, -y-1/2, z-1/2'
_cell_length_a     6.5336(3)
_cell_length_b     16.3869(7)
_cell_length_c     7.7048(3)
_cell_angle_alpha     90.00
_cell_angle_beta     98.506(4)
_cell_angle_gamma     90.00
_cell_volume     815.84(6)
_cell_formula_units_Z     2
_cell_measurement_reflns_used     ?
_cell_measurement_theta_min     3.0
_cell_measurement_theta_max     32.53
_cell_measurement_temperature     173(2)
_exptl_crystal_description     block-shaped
_exptl_crystal_colour     'light pink'
_exptl_crystal_size_max     0.10
_exptl_crystal_size_mid     0.08
_exptl_crystal_size_min     0.05
_exptl_crystal_density_diffrn     3.176
_exptl_crystal_density_meas     ?
_exptl_crystal_density_method     'not measured'
_exptl_crystal_F_000     760
_exptl_absorpt_coefficient_mu     5.350
_exptl_absorpt_correction_type     multi-scan
_exptl_absorpt_process_details
;
(<i>CrysAlis CCD</i>; Oxford Diffraction, 2005)
;
_exptl_absorpt_correction_T_min     0.604
_exptl_absorpt_correction_T_max     0.765
_exptl_special_details     ?
_diffrn_ambient_temperature     173(2)
_diffrn_radiation_type     MoK\a
_diffrn_radiation_wavelength     0.71073
_diffrn_radiation_source     'fine-focus sealed tube'
_diffrn_radiation_monochromator     graphite
_diffrn_measurement_device_type     'Oxford Diffraction CCD area-detector'
_diffrn_measurement_method     '326 images,\D\w=1\%, Exp time: 40 s.'
_diffrn_detector_area_resol_mean     ?
_diffrn_reflns_number     5173
_diffrn_reflns_av_R_equivalents     0.0486
_diffrn_reflns_av_sigmaI/netI     0.0707
_diffrn_reflns_theta_min     2.95
_diffrn_reflns_theta_max     30.68
_diffrn_reflns_theta_full     27.50
_diffrn_measured_fraction_theta_max     0.877
_diffrn_measured_fraction_theta_full     0.999
_diffrn_reflns_limit_h_min     -8
_diffrn_reflns_limit_h_max     8
_diffrn_reflns_limit_k_min     -23
_diffrn_reflns_limit_k_max     21
_diffrn_reflns_limit_l_min     -10
_diffrn_reflns_limit_l_max     5
_diffrn_standards_number     0
_diffrn_standards_interval_count     ?
_diffrn_standards_interval_time     ?
_diffrn_standards_decay_%     ?
_refine_special_details
;
 Refinement of F^2^ against ALL reflections.  The weighted R-factor wR and
 goodness of fit S are based on F^2^, conventional R-factors R are based
 on F, with F set to zero for negative F^2^. The threshold expression of
 F^2^ > 2sigma(F^2^) is used only for calculating R-factors(gt) etc. and is
 not relevant to the choice of reflections for refinement.  R-factors based
 on F^2^ are statistically about twice as large as those based on F, and R-
 factors based on ALL data will be even larger.
;
_reflns_number_total     2215
_reflns_number_gt     1808
_reflns_threshold_expression     I>2\s(I)
_refine_ls_structure_factor_coef     Fsqd
_refine_ls_matrix_type     full
_refine_ls_R_factor_all     0.0581
_refine_ls_R_factor_gt     0.0423
_refine_ls_wR_factor_gt     0.0610
_refine_ls_wR_factor_ref     0.0642
_refine_ls_goodness_of_fit_ref     1.105
_refine_ls_restrained_S_all     1.105
_refine_ls_number_reflns     2215
_refine_ls_number_parameters     158
_refine_ls_number_restraints     5
_refine_ls_hydrogen_treatment     mixed
_refine_ls_weighting_scheme     calc
_refine_ls_weighting_details
         'calc w=1/[\s^2^(Fo^2^)+(0.0070P)^2^+0.0000P] where P=(Fo^2^+2Fc^2^)/3'
_atom_sites_solution_hydrogens     geom
_atom_sites_solution_primary     direct
_atom_sites_solution_secondary     difmap
_refine_ls_shift/su_max     0.000
_refine_ls_shift/su_mean     0.000
_refine_diff_density_max     0.674
_refine_diff_density_min     -0.713
_refine_ls_extinction_method     'SHELXL97 (Sheldrick, 2008)'
_refine_ls_extinction_coef     0.0025(3)
_refine_ls_extinction_expression
                                  'Fc^*^=kFc[1+0.001xFc^2^\l^3^/sin(2\q)]^-1/4^'
loop_
    _atom_type_symbol
    _atom_type_description
    _atom_type_scat_dispersion_real
    _atom_type_scat_dispersion_imag
    _atom_type_scat_source
    'H' 'H' 0.0000 0.0000
                         'International Tables Vol C Tables 4.2.6.8 and 6.1.1.4'
    'Ge' 'Ge' 0.1547 1.8001
                         'International Tables Vol C Tables 4.2.6.8 and 6.1.1.4'
    'Mn' 'Mn' 0.3368 0.7283
                         'International Tables Vol C Tables 4.2.6.8 and 6.1.1.4'
    'O' 'O' 0.0106 0.0060
                         'International Tables Vol C Tables 4.2.6.8 and 6.1.1.4'
    'P' 'P' 0.1023 0.0942
                         'International Tables Vol C Tables 4.2.6.8 and 6.1.1.4'
_computing_data_collection
;
<i>CrysAlis CCD</i> (Oxford Diffraction, 2005)
;
_computing_cell_refinement
;
<i>CrysAlis CCD</i> (Oxford Diffraction, 2005)
;
_computing_data_reduction
;
<i>CrysAlis CCD</i> (Oxford Diffraction, 2005)
;
_computing_structure_solution     'SHELXS97 (Sheldrick, 2008)'
_computing_structure_refinement     'SHELXL97 (Sheldrick, 2008)'
_computing_molecular_graphics
;
DIAMOND (Brandenburg, 2005) and ATOMS (Dowty, 2004)
;
_computing_publication_material
;
SHELXL97 (Sheldrick, 2008) and WinGX (Farrugia, 1999)
;
loop_
    _atom_site_type_symbol
    _atom_site_label
    _atom_site_fract_x
    _atom_site_fract_y
    _atom_site_fract_z
    _atom_site_U_iso_or_equiv
    _atom_site_adp_type
    _atom_site_calc_flag
    _atom_site_refinement_flags
    _atom_site_occupancy
    _atom_site_symmetry_multiplicity
    _atom_site_disorder_assembly
    _atom_site_disorder_group
    Ge Ge1 0.0000 0.0000 0.5000 0.00570(15) Uani d S 1 2 . .
    Mn Mn1 0.33624(9) 0.13618(4) 0.73967(8) 0.00616(15) Uani d . 1 4 . .
    Mn Mn2 0.10405(9) 0.27193(4) 0.97488(8) 0.00687(15) Uani d . 1 4 . .
    P P1 0.85555(15) 0.10913(6) 0.78765(14) 0.0048(2) Uani d . 1 4 . .
    P P2 0.06543(15) 0.18774(6) 0.37557(14) 0.0048(2) Uani d . 1 4 . .
    O O1 0.0486(5) 0.3570(2) 0.7515(5) 0.0212(8) Uani d D 1 4 . .
    O O2 0.3396(5) 0.05675(19) 0.9714(4) 0.0169(7) Uani d D 1 4 . .
    O O3 0.6508(4) 0.13783(16) 0.6846(4) 0.0068(6) Uani d . 1 4 . .
    O O4 0.0282(4) 0.17242(16) 0.7897(4) 0.0075(6) Uani d . 1 4 . .
    O O5 0.0928(4) 0.18148(16) 0.1813(4) 0.0071(6) Uani d . 1 4 . .
    O O6 0.2743(4) 0.20020(16) 0.4915(4) 0.0063(6) Uani d . 1 4 . .
    O O7 0.4116(4) 0.24382(15) 0.9032(4) 0.0071(6) Uani d . 1 4 . .
    O O8 0.2712(4) 0.02156(17) 0.5966(4) 0.0099(6) Uani d . 1 4 . .
    O O9 0.8236(4) 0.09402(17) 0.9835(4) 0.0094(6) Uani d D 1 4 . .
    O O10 0.9176(4) 0.02614(16) 0.7215(4) 0.0078(6) Uani d . 1 4 . .
    O O11 -0.0403(4) 0.10841(16) 0.4270(4) 0.0074(6) Uani d . 1 4 . .
    H H1 0.101(8) 0.336(3) 0.672(5) 0.050 Uiso d D 1 4 . .
    H H2 0.117(8) 0.399(2) 0.768(8) 0.050 Uiso d D 1 4 . .
    H H3 0.252(6) 0.020(2) 0.959(8) 0.050 Uiso d D 1 4 . .
    H H4 0.364(9) 0.076(3) 1.070(3) 0.050 Uiso d D 1 4 . .
    H H5 0.296 0.014 0.495 0.050 Uiso d D 1 4 . .
    H H6 0.917(6) 0.111(3) 1.056(6) 0.050 Uiso d D 1 4 . .
loop_
    _atom_site_aniso_label
    _atom_site_aniso_U_11
    _atom_site_aniso_U_22
    _atom_site_aniso_U_33
    _atom_site_aniso_U_12
    _atom_site_aniso_U_13
    _atom_site_aniso_U_23
    Ge1 0.0067(3) 0.0038(3) 0.0065(3) -0.0004(2) 0.0006(2) -0.0006(2)
    Mn1 0.0059(3) 0.0056(3) 0.0069(3) 0.0000(2) 0.0010(2) -0.0001(2)
    Mn2 0.0075(3) 0.0062(3) 0.0069(3) -0.0002(2) 0.0011(2) -0.0009(3)
    P1 0.0050(5) 0.0048(5) 0.0048(5) -0.0003(4) 0.0008(4) 0.0003(4)
    P2 0.0048(5) 0.0038(5) 0.0056(5) 0.0009(4) 0.0006(4) 0.0006(4)
    O1 0.0201(19) 0.024(2) 0.0185(19) -0.0062(15) -0.0014(15) 0.0063(16)
    O2 0.0222(18) 0.0140(18) 0.0122(17) -0.0081(13) -0.0054(15) 0.0033(14)
    O3 0.0040(13) 0.0076(15) 0.0088(15) -0.0006(11) 0.0005(12) 0.0015(12)
    O4 0.0070(14) 0.0081(15) 0.0083(15) -0.0002(11) 0.0043(12) -0.0025(11)
    O5 0.0092(14) 0.0059(15) 0.0061(15) -0.0004(11) 0.0003(12) 0.0024(11)
    O6 0.0042(13) 0.0082(15) 0.0061(15) 0.0010(11) -0.0010(11) 0.0011(11)
    O7 0.0080(14) 0.0040(14) 0.0090(15) 0.0000(11) 0.0000(12) -0.0013(12)
    O8 0.0097(14) 0.0117(16) 0.0087(15) -0.0027(11) 0.0023(12) -0.0027(12)
    O9 0.0110(15) 0.0136(16) 0.0031(15) -0.0034(12) -0.0009(12) 0.0003(12)
    O10 0.0119(14) 0.0037(14) 0.0078(15) 0.0001(11) 0.0018(12) -0.0005(11)
    O11 0.0089(14) 0.0038(14) 0.0092(15) 0.0008(11) 0.0000(12) 0.0004(12)
_geom_special_details
;
 All esds (except the esd in the dihedral angle between two l.s. planes)
 are estimated using the full covariance matrix.  The cell esds are taken
 into account individually in the estimation of esds in distances, angles
 and torsion angles; correlations between esds in cell parameters are only
 used when they are defined by crystal symmetry.  An approximate (isotropic)
 treatment of cell esds is used for estimating esds involving l.s. planes.
;
loop_
    _geom_bond_atom_site_label_1
    _geom_bond_atom_site_label_2
    _geom_bond_site_symmetry_2
    _geom_bond_distance
    _geom_bond_publ_flag
    Ge1 O8 3_556 1.851(3) no
    Ge1 O8 . 1.851(3) no
    Ge1 O11 3_556 1.870(3) no
    Ge1 O11 . 1.870(3) no
    Ge1 O10 1_455 1.913(3) no
    Ge1 O10 3_656 1.913(3) no
    Ge1 H5 . 1.9535 no
    Mn1 O3 . 2.159(3) no
    Mn1 O6 . 2.166(3) no
    Mn1 O7 . 2.181(3) no
    Mn1 O4 . 2.186(3) no
    Mn1 O8 . 2.188(3) no
    Mn1 O2 . 2.207(3) no
    Mn2 O4 . 2.175(3) no
    Mn2 O3 4_566 2.178(3) no
    Mn2 O5 1_556 2.183(3) no
    Mn2 O1 . 2.203(4) no
    Mn2 O7 . 2.210(3) no
    Mn2 O6 4_566 2.225(3) no
    P1 O3 . 1.525(3) no
    P1 O10 . 1.528(3) no
    P1 O4 1_655 1.531(3) no
    P1 O9 . 1.573(3) no
    P2 O6 . 1.530(3) no
    P2 O5 . 1.537(3) no
    P2 O7 4_565 1.542(3) no
    P2 O11 . 1.551(3) no
    O1 H1 . 0.817(10) no
    O1 H2 . 0.818(10) no
    O2 H3 . 0.822(10) no
    O2 H4 . 0.815(10) no
    O8 H5 . 0.83 no
    O9 H6 . 0.816(10) no
loop_
    _geom_angle_atom_site_label_1
    _geom_angle_atom_site_label_2
    _geom_angle_atom_site_label_3
    _geom_angle_site_symmetry_1
    _geom_angle_site_symmetry_3
    _geom_angle
    _geom_angle_publ_flag
    O8 Ge1 O8 3_556 . 180.00(7) no
    O8 Ge1 O11 3_556 3_556 91.35(12) no
    O8 Ge1 O11 . 3_556 88.65(12) no
    O8 Ge1 O11 3_556 . 88.65(12) no
    O8 Ge1 O11 . . 91.35(12) no
    O11 Ge1 O11 3_556 . 180.0 no
    O8 Ge1 O10 3_556 1_455 91.28(12) no
    O8 Ge1 O10 . 1_455 88.72(12) no
    O11 Ge1 O10 3_556 1_455 89.43(12) no
    O11 Ge1 O10 . 1_455 90.57(12) no
    O8 Ge1 O10 3_556 3_656 88.72(12) no
    O8 Ge1 O10 . 3_656 91.28(12) no
    O11 Ge1 O10 3_556 3_656 90.57(12) no
    O11 Ge1 O10 . 3_656 89.43(12) no
    O10 Ge1 O10 1_455 3_656 180.0 no
    O3 Mn1 O6 . . 83.08(10) no
    O3 Mn1 O7 . . 87.89(10) no
    O6 Mn1 O7 . . 96.60(10) no
    O3 Mn1 O4 . . 163.50(10) no
    O6 Mn1 O4 . . 88.13(10) no
    O7 Mn1 O4 . . 79.25(10) no
    O3 Mn1 O8 . . 91.79(10) no
    O6 Mn1 O8 . . 88.50(10) no
    O7 Mn1 O8 . . 174.81(11) no
    O4 Mn1 O8 . . 101.94(10) no
    O3 Mn1 O2 . . 105.70(12) no
    O6 Mn1 O2 . . 167.96(11) no
    O7 Mn1 O2 . . 92.02(11) no
    O4 Mn1 O2 . . 85.22(12) no
    O8 Mn1 O2 . . 83.08(11) no
    O4 Mn2 O3 . 4_566 171.44(11) no
    O4 Mn2 O5 . 1_556 86.56(10) no
    O3 Mn2 O5 4_566 1_556 86.36(10) no
    O4 Mn2 O1 . . 88.11(12) no
    O3 Mn2 O1 4_566 . 97.96(12) no
    O5 Mn2 O1 1_556 . 168.39(12) no
    O4 Mn2 O7 . . 78.87(10) no
    O3 Mn2 O7 4_566 . 107.09(10) no
    O5 Mn2 O7 1_556 . 99.81(10) no
    O1 Mn2 O7 . . 89.26(12) no
    O4 Mn2 O6 . 4_566 93.62(10) no
    O3 Mn2 O6 4_566 4_566 81.31(10) no
    O5 Mn2 O6 1_556 4_566 87.72(10) no
    O1 Mn2 O6 . 4_566 82.32(12) no
    O7 Mn2 O6 . 4_566 168.93(11) no
    O3 P1 O10 . . 110.87(15) no
    O3 P1 O4 . 1_655 112.63(16) no
    O10 P1 O4 . 1_655 112.02(16) no
    O3 P1 O9 . . 108.50(16) no
    O10 P1 O9 . . 105.01(16) no
    O4 P1 O9 1_655 . 107.40(16) no
    O6 P2 O5 . . 110.80(16) no
    O6 P2 O7 . 4_565 111.45(15) no
    O5 P2 O7 . 4_565 110.81(16) no
    O6 P2 O11 . . 110.82(15) no
    O5 P2 O11 . . 108.25(16) no
    O7 P2 O11 4_565 . 104.49(16) no
    H1 O1 H2 . . 101(6) no
    H3 O2 H4 . . 115(6) no
    P1 O3 Mn1 . . 132.90(17) no
    P1 O3 Mn2 . 4_665 127.70(16) no
    Mn1 O3 Mn2 . 4_665 96.96(10) no
    P1 O4 Mn2 1_455 . 127.63(17) no
    P1 O4 Mn1 1_455 . 120.69(15) no
    Mn2 O4 Mn1 . . 101.13(10) no
    P2 O5 Mn2 . 1_554 133.27(16) no
    P2 O6 Mn1 . . 119.00(15) no
    P2 O6 Mn2 . 4_665 141.41(17) no
    Mn1 O6 Mn2 . 4_665 95.39(10) no
    P2 O7 Mn1 4_666 . 127.21(17) no
    P2 O7 Mn2 4_666 . 121.22(15) no
    Mn1 O7 Mn2 . . 100.20(10) no
    Ge1 O8 Mn1 . . 118.00(13) no
    P1 O10 Ge1 . 1_655 128.35(17) no
    P2 O11 Ge1 . . 145.55(17) no
loop_
    _geom_hbond_atom_site_label_D
    _geom_hbond_atom_site_label_H
    _geom_hbond_atom_site_label_A
    _geom_hbond_site_symmetry_A
    _geom_hbond_distance_DH
    _geom_hbond_distance_HA
    _geom_hbond_distance_DA
    _geom_hbond_angle_DHA
    O1 H1 O9 4_565 0.817(10) 2.49(5) 3.039(5) 126(5)
    O1 H1 O7 4_565 0.817(10) 2.60(5) 3.166(4) 127(5)
    O1 H2 O8 2_556 0.818(10) 2.33(3) 3.101(4) 157(6)
    O1 H2 O11 4_666 0.818(10) 2.39(5) 2.878(4) 119(5)
    O2 H3 O9 3_657 0.822(10) 2.01(3) 2.733(4) 147(5)
    O2 H4 O1 4_666 0.815(10) 2.03(3) 2.765(5) 149(6)
    O2 H3 O10 1_455 0.822(10) 2.63(5) 3.161(4) 123(5)
    O8 H5 O10 3_656 0.83 2.11 2.692(4) 126.2(2)
    O9 H6 O5 1_656 0.816(10) 1.80(2) 2.584(4) 160(6)
_iucr_refine_instructions_details
;
TITL  zx101222 in P 21/n
CELL   0.71073   6.5336  16.3869   7.7048  90.000  98.506  90.000
ZERR     2       0.0003   0.0007   0.0003   0.000   0.004   0.000
LATT    1
SYMM   1/2-X,1/2+Y,1/2-Z
SFAC  H    Ge   Mn   O    P
UNIT  24   2    8   44   8
SIZE 0.10 0.08 0.05
L.S. 8
TEMP -100
BOND $H
HTAB
FMAP 2
PLAN 10
DFIX O1 H1  O1 H2 O2 H3  O2 H4 O9 H6   0.82  0.01
ACTA   55
EQIV $1 x-1/2, -y+1/2, z-1/2
EQIV $2 -x+1/2, y+1/2, -z+3/2
EQIV $3 x+1/2, -y+1/2, z+1/2
EQIV $4 -x+1, -y, -z+2
EQIV $5 x-1, y, z
EQIV $6 -x+1, -y, -z+1
EQIV $7 x+1, y, z+1
HTAB O1 O9_$1
HTAB O1 O7_$1
HTAB O1 O8_$2
HTAB O1 O11_$3
HTAB O2 O9_$4
HTAB O2 O1_$3
HTAB O2 O10_$5
HTAB O8 O10_$6
HTAB O9 O5_$7
WGHT    0.007400    0.199200
EXTI    0.002524
FVAR       1.41961
MOLE   1
GE1   2    0.000000    0.000000    0.500000    10.50000    0.00668    0.00377 =
         0.00653   -0.00060    0.00062   -0.00038
MN1   3    0.336239    0.136177    0.739673    11.00000    0.00593    0.00564 =
         0.00690   -0.00012    0.00097   -0.00003
MN2   3    0.104046    0.271933    0.974883    11.00000    0.00752    0.00624 =
         0.00687   -0.00089    0.00112   -0.00021
P1    5    0.855550    0.109135    0.787655    11.00000    0.00501    0.00477 =
         0.00480    0.00026    0.00083   -0.00034
P2    5    0.065429    0.187744    0.375572    11.00000    0.00484    0.00382 =
         0.00558    0.00056    0.00056    0.00091
O1    4    0.048647    0.357045    0.751524    11.00000    0.02011    0.02363 =
         0.01853    0.00628   -0.00137   -0.00619
O2    4    0.339575    0.056748    0.971441    11.00000    0.02224    0.01398 =
         0.01221    0.00327   -0.00542   -0.00814
O3    4    0.650826    0.137833    0.684603    11.00000    0.00396    0.00759 =
         0.00875    0.00151    0.00049   -0.00056
O4    4    0.028243    0.172415    0.789704    11.00000    0.00698    0.00808 =
         0.00829   -0.00249    0.00435   -0.00023
O5    4    0.092831    0.181479    0.181339    11.00000    0.00918    0.00586 =
         0.00615    0.00242    0.00026   -0.00043
O6    4    0.274260    0.200203    0.491481    11.00000    0.00418    0.00823 =
         0.00610    0.00109   -0.00102    0.00096
O7    4    0.411601    0.243818    0.903192    11.00000    0.00802    0.00396 =
         0.00896   -0.00127    0.00005    0.00002
O8    4    0.271200    0.021564    0.596558    11.00000    0.00966    0.01173 =
         0.00869   -0.00269    0.00232   -0.00271
O9    4    0.823596    0.094019    0.983467    11.00000    0.01105    0.01360 =
         0.00307    0.00034   -0.00090   -0.00344
O10   4    0.917568    0.026141    0.721538    11.00000    0.01189    0.00371 =
         0.00780   -0.00051    0.00176    0.00006
O11   4   -0.040348    0.108413    0.426984    11.00000    0.00887    0.00379 =
         0.00921    0.00036    0.00000    0.00084
H1    1    0.100547    0.335857    0.672423    11.00000   10.05000
H2    1    0.116817    0.398949    0.768394    11.00000   10.05000
H3    1    0.251737    0.020431    0.958901    11.00000   10.05000
H4    1    0.363516    0.075794    1.070127    11.00000   10.05000
H5    1   10.295920   10.014000   10.494661    11.00000   10.05000
H6    1    0.917344    0.111229    1.056063    11.00000   10.05000
HKLF  4
REM   zx101222 in P 21/n
REM R1 =  0.0423 for   1808 Fo > 4sig(Fo)  and  0.0581 for all   2215 data
REM    158 parameters refined using      5 restraints
END
WGHT      0.0074      0.1992
REM Highest difference peak  0.674,  deepest hole -0.713,  1-sigma level  0.184
Q1    1   0.4322  0.0819  0.4174  11.00000  0.05    0.67
Q2    1   0.7027  0.1633  0.7486  11.00000  0.05    0.67
Q3    1   0.8812  0.0638  0.7707  11.00000  0.05    0.67
Q4    1   0.1146  0.1341  0.7394  11.00000  0.05    0.67
Q5    1   0.4297  0.0014  0.9917  11.00000  0.05    0.67
Q6    1   0.1412  0.0005  0.4854  11.00000  0.05    0.66
Q7    1   0.9553  0.0863  1.0102  11.00000  0.05    0.65
Q8    1   0.2003  0.1982  0.1358  11.00000  0.05    0.64
Q9    1   0.7323  0.1035  0.7267  11.00000  0.05    0.63
Q10   1   0.0538  0.2458  0.1337  11.00000  0.05    0.63
;
data_global
_journal_date_recd_electronic     2012-04-11
_journal_date_accepted     2012-04-17
_journal_name_full     'Acta Crystallographica, Section E'
_journal_year     2012
_journal_volume     68
_journal_issue      5
_journal_page_first     i37
_journal_page_last     i38
_journal_paper_category     QI
_journal_paper_doi     10.1107/S160053681201673X
_journal_coeditor_code     BR2199
_publ_contact_author_name     'Dr. Ya-Xi Huang'
_publ_contact_author_address
;
Department of Materials Science and Engineering
College of Materials,
Xiamen University,
Xiamen 361005, Fujian Province
People's Republic of China
;
_publ_contact_author_email     'yaxihuang@xmu.edu.cn'
_publ_contact_author_fax     '0086-592-2183937'
_publ_contact_author_phone     '0086-13950175872'
_publ_section_title
;
Tetraaquatetramanganese(II)
<i>catena</i>-[germanodihydroxidodi(hydrogenphosphate)diphosphate]
;
loop_
    _publ_author_name
    _publ_author_footnote
    _publ_author_address
    'Zhang, Xin' .
;
Department of Materials Science and Engineering,
College of Materials,
Xiamen University,
Xiamen 361005, Fujian Province,
People's Republic of China
;
    'Wen, Lei' .
;
Department of Materials Science and Engineering,
College of Materials,
Xiamen University,
Xiamen 361005, Fujian Province,
People's Republic of China
;
    'Chen, Hong-Ming' .
;
Department of Materials Science and Engineering,
College of Materials,
Xiamen University,
Xiamen 361005, Fujian Province,
People's Republic of China
;
    'Mi, Jin-Xiao' .
;
Department of Materials Science and Engineering,
College of Materials,
Xiamen University,
Xiamen 361005, Fujian Province,
People's Republic of China
;
    'Huang, Ya-Xi' .
;
Department of Materials Science and Engineering,
College of Materials,
Xiamen University,
Xiamen 361005, Fujian Province,
People's Republic of China
;
