# Supplementary material for: Tetra­aqua­tetra­manganese(II) catena-[germanodihydroxidodi(hydrogen­phosphate)diphosphate]
Source: Acta Crystallogr Sect E Struct Rep Online. 2012 Apr 25;68(Pt 5):i37–8. doi: 10.1107/S160053681201673X (PMC3344290; doi:10.1107/S160053681201673X)
Supplement: Supplementary file 2 [file e-68-00i37-Isup2.hkl]

#
# h,k,l, Fc-squared, Fo-squared, sigma(Fo-squared) and status flag
#
data_I
_shelx_title '  zx101222 in P 21/n'
_shelx_refln_list_code          4
_shelx_F_calc_maximum      255.01
_exptl_crystal_F_000       760.00
_reflns_d_resolution_high  0.6965
 
loop_
 _symmetry_equiv_pos_as_xyz
 'x, y, z'
 '-x+1/2, y+1/2, -z+1/2'
 '-x, -y, -z'
 'x-1/2, -y-1/2, z-1/2'
 
_cell_length_a     6.5336
_cell_length_b    16.3869
_cell_length_c     7.7048
_cell_angle_alpha  90.000
_cell_angle_beta   98.506
_cell_angle_gamma  90.000
 
_shelx_F_squared_multiplier     1.000
 
loop_
 _refln_index_h
 _refln_index_k
 _refln_index_l
 _refln_F_squared_calc
 _refln_F_squared_meas
 _refln_F_squared_sigma
 _refln_observed_status
   2   0   0     5178.43     5635.72    237.08 o
   4   0   0     6236.48     6247.62    189.67 o
   6   0   0      851.43      846.84    153.15 o
   8   0   0       84.13      161.72    102.51 o
   1   1   0     8570.85     8895.85    116.87 o
   2   1   0      619.83      625.45     25.40 o
   3   1   0    12955.58    12845.64    164.83 o
   4   1   0    16459.69    16515.21    216.18 o
   5   1   0       49.81       79.24     41.42 o
   6   1   0       37.98       67.80     51.27 o
   7   1   0      258.93      401.86    170.23 o
   8   1   0     2182.10     2141.86    212.55 o
   1   2   0      639.58      658.18     27.74 o
   2   2   0      546.93      552.93     20.04 o
   3   2   0     1083.22     1050.69     70.41 o
   4   2   0     8373.88     8106.94    147.80 o
   5   2   0      103.84      120.00     24.02 o
   6   2   0     6558.64     6462.79    219.79 o
   7   2   0      489.52      601.19    104.66 o
   8   2   0      519.94      661.96    218.98 o
   1   3   0     3348.79     3154.28     88.50 o
   2   3   0    32980.00    33589.41    304.15 o
   3   3   0      890.23      992.03     34.15 o
   4   3   0      134.76      203.62     24.78 o
   5   3   0     1452.96     1537.74     96.96 o
   6   3   0      960.52      930.94    108.83 o
   7   3   0     2490.08     2579.88    212.43 o
   8   3   0      251.86      450.82    153.47 o
   0   4   0      621.17      702.76     57.62 o
   1   4   0     2433.28     2762.42     43.30 o
   2   4   0     5415.11     5436.34     78.12 o
   3   4   0     1178.64     1215.50     41.05 o
   4   4   0     3160.15     3063.17     79.63 o
   5   4   0      892.67      803.29     73.84 o
   6   4   0     6706.54     6584.78    230.87 o
   7   4   0      917.44      986.99    186.66 o
   8   4   0     1634.68     1815.30    210.62 o
   1   5   0     3237.40     3150.37     50.42 o
   2   5   0      166.59      129.25     13.01 o
   3   5   0     8261.79     8227.01    144.53 o
   4   5   0     2720.16     2852.54    127.52 o
   5   5   0     1319.58     1363.72     98.50 o
   6   5   0     1698.31     1628.83    146.27 o
   7   5   0       46.00       84.19     53.86 o
   8   5   0      111.34      190.91     79.61 o
   0   6   0     5036.59     5469.81    192.64 o
   1   6   0     1235.82     1362.36     39.86 o
   2   6   0     3290.94     3303.48     71.65 o
   3   6   0      149.64      174.78     16.87 o
   4   6   0     7892.07     7486.80    226.01 o
   5   6   0     2119.63     2110.17    123.36 o
   6   6   0      850.69      807.84     87.36 o
   7   6   0      185.53      229.30     57.11 o
   8   6   0       20.19       -5.61     60.33 o
   1   7   0     1555.33     1483.47     44.69 o
   2   7   0     4148.71     4259.58     84.99 o
   3   7   0     6209.67     6231.06     72.12 o
   4   7   0      347.79      331.42     31.31 o
   5   7   0      352.71      364.12     59.62 o
   6   7   0      280.10      343.36     62.01 o
   7   7   0       22.55        4.26     35.37 o
   8   7   0     1856.76     2012.65    205.67 o
   0   8   0    18174.70    18691.81    415.05 o
   1   8   0     9698.80     9398.75    106.66 o
   2   8   0      168.68      180.57     39.77 o
   3   8   0     1604.13     1587.95     43.73 o
   4   8   0      737.57      669.50     57.55 o
   5   8   0     1932.30     1991.76    124.02 o
   6   8   0     5468.59     5252.82    276.33 o
   7   8   0        2.31       -5.16     31.19 o
   8   8   0     1463.96     1598.35    184.06 o
   1   9   0       11.30       13.84      7.69 o
   2   9   0     3231.47     3318.23     90.70 o
   3   9   0      567.89      581.93     33.66 o
   4   9   0      163.51      143.05     45.61 o
   5   9   0     5259.75     5318.53    202.79 o
   6   9   0      182.42      260.08     54.71 o
   7   9   0     3284.06     3039.47    184.92 o
   8   9   0       79.11      107.80     66.64 o
   0  10   0     1828.47     1965.15    151.95 o
   1  10   0      989.19     1089.42     68.54 o
   2  10   0     1976.82     2000.97     62.64 o
   3  10   0    13027.54    13212.71    205.98 o
   4  10   0     3480.45     3253.74    126.65 o
   5  10   0      968.15      880.10     73.71 o
   6  10   0       20.44       29.01     63.26 o
   7  10   0     1106.19     1095.75    114.08 o
   8  10   0      341.53      481.21    114.58 o
   1  11   0    40428.60    39779.28    429.32 o
   2  11   0     1375.52     1344.00     50.93 o
   3  11   0     1758.99     1839.89     85.59 o
   4  11   0      173.93      264.60     40.36 o
   5  11   0       21.89       68.22     27.42 o
   6  11   0        3.98       -8.44     34.56 o
   7  11   0      997.36     1171.58    117.17 o
   8  11   0      144.60      182.68     75.36 o
   0  12   0       91.99      123.42     57.07 o
   1  12   0       10.29       35.22     24.51 o
   2  12   0     4929.77     4888.62    142.45 o
   3  12   0     1678.86     1764.79     83.75 o
   4  12   0     2873.58     2791.68    120.62 o
   5  12   0     4992.81     5219.88    218.82 o
   6  12   0        4.35      126.08     88.86 o
   7  12   0     2632.65     2478.32    306.61 o
   1  13   0     5457.70     5403.20    167.34 o
   2  13   0       31.83       22.23     19.65 o
   3  13   0     3327.41     2978.77    319.85 o
   4  13   0      647.00      857.11    115.58 o
   5  13   0     7280.92     6701.80    350.72 o
   6  13   0      119.44      219.70    115.27 o
   7  13   0      745.69      703.25    167.59 o
   0  14   0      233.74      187.24     65.51 o
   1  14   0     4226.91     4105.18    202.72 o
   2  14   0       95.07      123.58     33.93 o
   3  14   0     2824.05     2665.09    196.85 o
   4  14   0      390.18      344.43    106.95 o
   5  14   0      109.26      202.26    103.17 o
   6  14   0     2866.52     2652.68    321.69 o
   1  15   0       76.00      115.89     46.26 o
   2  15   0      155.32      201.46     42.75 o
   3  15   0     6051.39     5827.11    299.81 o
   4  15   0       91.04      150.41     78.22 o
   5  15   0      948.84     1019.42    228.96 o
   6  15   0     1039.48     1324.15    171.71 o
   0  16   0     2856.65     2996.40    265.29 o
   1  16   0     4573.95     4724.25    233.76 o
   2  16   0     1284.58     1396.18    148.02 o
   3  16   0       85.92       43.36     53.13 o
   4  16   0      662.22      524.80    187.37 o
   5  16   0     1421.86     1376.43    165.92 o
   6  16   0      841.62      877.71    192.69 o
   1  17   0     1679.80     1706.76    145.32 o
   2  17   0      221.95      158.11     88.87 o
   3  17   0      637.09      525.88    102.39 o
   4  17   0      559.39      743.35    127.72 o
   5  17   0     2672.76     2558.23    232.40 o
   0  18   0       61.70      110.50     71.90 o
   1  18   0      384.88      278.66     67.45 o
   2  18   0     2007.07     2038.81    187.99 o
   3  18   0      118.20       99.16    102.80 o
   4  18   0      118.54      162.68     76.69 o
   5  18   0       50.98      125.89     86.89 o
   1  19   0     2204.80     2787.94    302.27 o
   2  19   0      912.27      931.37    182.58 o
   3  19   0      790.70      684.88    119.25 o
   4  19   0        3.98       44.90     62.49 o
   0  20   0        1.90       10.75     67.83 o
   1  20   0     1137.06     1296.23    158.37 o
   2  20   0       90.87      131.64     69.22 o
   3  20   0      687.54      580.06    122.10 o
   1  21   0       21.04      191.88     89.56 o
   2  21   0     2365.95     2483.12    227.13 o
   1  22   0        0.19      166.93    107.45 o
   1  23   0       18.59      -56.54     84.13 o
  -7   0   1     2290.60     2479.26    290.15 o
  -5   0   1     2199.97     2180.37    130.12 o
  -3   0   1     9116.66     9056.99    267.02 o
  -1   0   1     3447.47     3483.66    120.08 o
   1   0   1        9.50       35.48     13.53 o
   3   0   1    23856.66    24567.17    282.80 o
   5   0   1     3136.04     3428.51    188.52 o
   7   0   1      298.08      207.90    115.38 o
  -8   1   1       51.95      139.06    181.86 o
  -7   1   1      723.95      586.34    130.58 o
  -6   1   1      207.27      211.55     40.65 o
  -5   1   1      245.04      297.68     35.85 o
  -4   1   1     7477.11     7176.81    148.81 o
  -3   1   1    22193.34    23472.66    304.75 o
  -2   1   1     2215.35     2301.09     82.28 o
  -1   1   1      132.55      176.70     13.68 o
   0   1   1     6934.45     6920.09     78.93 o
   1   1   1     3656.01     3898.85     63.47 o
   2   1   1    32673.81    32675.14    224.20 o
   3   1   1     1348.14     1415.11     50.75 o
   4   1   1     1888.13     1918.07     74.78 o
   5   1   1      265.55      264.76     32.58 o
   6   1   1       62.17       62.30     54.30 o
   7   1   1     2293.00     2531.81    316.18 o
   8   1   1     1297.63     1571.80    183.42 o
  -8   2   1      152.29      372.85     97.93 o
  -7   2   1     1341.51     1283.29    281.12 o
  -6   2   1    10917.88    10806.22    285.20 o
  -5   2   1      337.51      397.42     42.41 o
  -4   2   1     2807.16     3020.76    261.67 o
  -3   2   1      255.55      330.80     39.32 o
  -2   2   1    22229.66    22338.42    256.55 o
  -1   2   1     9427.10     9547.36    406.16 o
   0   2   1    12884.54    13629.83    161.98 o
   1   2   1    13507.43    13542.15    105.30 o
   2   2   1      726.08      781.10     39.53 o
   3   2   1     1750.19     1837.48     60.79 o
   4   2   1     4404.46     4463.54    107.17 o
   5   2   1      184.65      184.79     37.07 o
   6   2   1     4290.39     4223.02    181.17 o
   7   2   1     1210.52     1493.19    168.52 o
   8   2   1      236.66      312.10     90.98 o
  -8   3   1     2489.10     2630.45    231.29 o
  -7   3   1      911.94     1068.95    102.15 o
  -6   3   1     1397.69     1391.58    105.92 o
  -5   3   1       19.98       43.95     17.06 o
  -4   3   1     2186.75     2191.63     81.41 o
  -3   3   1     1161.08     1203.74     67.94 o
  -2   3   1    14751.70    14093.25    175.20 o
  -1   3   1      700.53      793.59     63.26 o
   0   3   1      159.66      174.40     18.33 o
   1   3   1     5272.06     5302.77     66.77 o
   2   3   1     2457.20     2277.46    132.06 o
   3   3   1     5472.86     5631.37    128.01 o
   4   3   1     5337.92     5244.13     94.88 o
   5   3   1     2584.92     2550.64    140.37 o
   6   3   1     2916.28     2928.25    154.26 o
   7   3   1     1916.01     1841.95    182.01 o
   8   3   1      102.04       57.64     95.81 o
  -8   4   1      654.24      823.18    133.60 o
  -7   4   1        5.84       76.06     61.53 o
  -6   4   1     2035.10     1976.96    174.42 o
  -5   4   1     3030.69     3033.90    103.97 o
  -4   4   1     1579.03     1449.16     66.13 o
  -3   4   1      607.69      588.60     70.78 o
  -2   4   1     1354.45     1275.84    117.38 o
  -1   4   1      229.46      341.07     35.92 o
   0   4   1     3926.75     3984.10    296.52 o
   1   4   1     1208.18     1180.75     39.66 o
   2   4   1        1.06       31.22     22.02 o
   3   4   1     1602.78     1481.35     66.34 o
   4   4   1     6675.60     6903.03    160.53 o
   5   4   1     4390.21     4464.90    176.35 o
   6   4   1     1202.59     1221.22    101.68 o
   7   4   1     6135.03     5807.21    321.06 o
   8   4   1       56.56       28.06     44.68 o
  -8   5   1     3993.20     4103.40    288.51 o
  -7   5   1      164.17      207.73     73.00 o
  -6   5   1      410.17      538.16     81.67 o
  -5   5   1      134.70      141.91     68.28 o
  -4   5   1     2794.85     2897.87    127.04 o
  -3   5   1       34.03       60.69     24.44 o
  -2   5   1      243.38      120.44     38.35 o
  -1   5   1     7269.96     7301.29    124.83 o
   0   5   1    30579.51    30026.11    472.53 o
   1   5   1      324.99      333.56     32.46 o
   2   5   1       57.68       59.45     21.31 o
   3   5   1    20709.78    20105.43    186.99 o
   4   5   1     5898.90     5671.59    146.31 o
   5   5   1       57.38      102.39     34.07 o
   6   5   1      583.48      709.19     85.85 o
   7   5   1     1256.57     1174.54    143.38 o
   8   5   1      390.41      374.61    102.43 o
  -8   6   1      170.89      232.93    100.42 o
  -7   6   1     2238.06     2239.21    183.55 o
  -6   6   1     1119.60     1154.21    102.41 o
  -5   6   1      999.17      955.86     85.61 o
  -4   6   1      457.16      529.75     62.10 o
  -3   6   1      117.32      137.51     38.38 o
  -2   6   1       65.07       74.04     19.79 o
  -1   6   1     8254.81     7692.86    209.03 o
   0   6   1     9786.70     9779.34    201.70 o
   1   6   1     3147.75     2955.96     81.35 o
   2   6   1     9809.14    10035.58    165.38 o
   3   6   1     3936.02     3879.94    137.48 o
   4   6   1    14534.44    14212.48    231.05 o
   5   6   1     1121.81     1279.02    100.68 o
   6   6   1     3574.55     3757.11    184.00 o
   7   6   1       15.40       70.90     92.64 o
   8   6   1       17.01       10.98     50.55 o
  -8   7   1      198.28      195.23     67.94 o
  -7   7   1      478.53      526.43     77.84 o
  -6   7   1     4085.02     4077.01    190.35 o
  -5   7   1      514.67      431.51     58.63 o
  -4   7   1     9269.12     9163.86    162.65 o
  -3   7   1      262.41      283.06     29.78 o
  -2   7   1      409.04      454.95     42.66 o
  -1   7   1     1394.34     1262.78     78.39 o
   0   7   1      331.36      319.27     20.60 o
   1   7   1      825.23      973.91     44.67 o
   2   7   1     2931.36     2800.81     69.82 o
   3   7   1     4601.25     4668.96    134.02 o
   4   7   1      275.56      309.42     33.25 o
   5   7   1     4120.57     4087.16    178.40 o
   6   7   1     5043.74     5219.39    220.79 o
   7   7   1      553.63      606.61     80.76 o
   8   7   1     1122.12     1291.88    168.58 o
  -8   8   1      963.18      979.33    141.99 o
  -7   8   1     1326.71     1386.17    123.13 o
  -6   8   1      396.73      457.28     70.22 o
  -5   8   1     4436.77     4397.81    181.15 o
  -4   8   1      136.20      155.17     25.87 o
  -3   8   1    10378.22    10216.39    157.55 o
  -2   8   1     4096.88     3931.43    146.73 o
  -1   8   1     3828.85     4026.49    145.31 o
   0   8   1     3067.18     3096.08     56.85 o
   1   8   1     1270.92     1265.39     80.11 o
   2   8   1     5971.77     5719.39    108.23 o
   3   8   1     1477.19     1513.93     77.93 o
   4   8   1      140.19      200.90     30.59 o
   5   8   1     1285.51     1455.04    111.37 o
   6   8   1      958.35     1090.16    106.93 o
   7   8   1       75.17       48.11     39.29 o
   8   8   1      186.17      140.18     70.24 o
  -8   9   1      319.15      329.56     92.89 o
  -7   9   1     2829.95     3038.11    183.90 o
  -6   9   1      661.39      726.71     84.40 o
  -5   9   1      929.95      930.16     74.35 o
  -4   9   1     1167.93     1177.64     59.69 o
  -3   9   1    14557.35    14516.90    190.22 o
  -2   9   1      534.06      576.35     28.71 o
  -1   9   1     1931.13     2135.11     94.04 o
   0   9   1    15529.72    14993.49    195.89 o
   1   9   1     1449.11     1427.68     72.09 o
   2   9   1     8124.76     8072.85    127.80 o
   3   9   1     1521.46     1582.05     74.36 o
   4   9   1      234.15      288.46     41.50 o
   5   9   1     2307.85     2458.21    140.86 o
   6   9   1      213.22      227.09     58.45 o
   7   9   1     1426.39     1538.90    134.03 o
   8   9   1     2725.26     2666.66    239.23 o
  -8  10   1       70.21       43.34     66.32 o
  -7  10   1        3.77        1.85     39.56 o
  -6  10   1     3126.89     3195.12    264.44 o
  -5  10   1     1386.79     1382.22     92.25 o
  -4  10   1     4732.71     4619.55    148.38 o
  -3  10   1     1028.82     1060.64     53.43 o
  -2  10   1     5041.29     5004.51    101.54 o
  -1  10   1      206.80      224.28     32.06 o
   0  10   1     8999.17     8921.86    243.95 o
   1  10   1    12980.59    12748.33    284.87 o
   2  10   1       69.82       60.28     14.70 o
   3  10   1    11973.31    11666.84    215.47 o
   4  10   1      856.47      830.68     95.06 o
   5  10   1       92.28      148.70     43.86 o
   6  10   1      721.66      825.51     93.68 o
   7  10   1     1067.93      962.41    107.68 o
   8  10   1     1179.40      967.33    187.41 o
  -8  11   1      461.46      479.16     98.69 o
  -7  11   1      829.42      918.40    106.06 o
  -6  11   1     1005.91     1137.96    146.32 o
  -5  11   1      303.06      244.68     44.17 o
  -4  11   1     2043.01     1968.54     99.57 o
  -3  11   1     1127.40     1145.53     60.29 o
  -2  11   1     4548.56     4532.18    100.67 o
  -1  11   1     1335.39     1295.16     85.29 o
   0  11   1       21.45       89.03     33.29 o
   1  11   1     2948.41     2939.86    144.34 o
   2  11   1      287.93      323.32     41.17 o
   3  11   1     1561.73     1623.46     77.28 o
   4  11   1    11140.77    11130.65    427.28 o
   5  11   1      200.47      233.91     48.33 o
   6  11   1      620.03      674.22     86.50 o
   7  11   1      110.45      206.49     64.85 o
  -7  12   1       15.71      -20.63     48.18 o
  -6  12   1      911.19      690.40    165.79 o
  -5  12   1     1477.33     1565.64     99.38 o
  -4  12   1      389.09      456.23     50.76 o
  -3  12   1     1533.35     1481.19     76.20 o
  -2  12   1     2668.27     2652.78     89.15 o
  -1  12   1      709.48      670.57     75.70 o
   0  12   1      486.47      448.37    108.77 o
   1  12   1     2902.20     2680.83    145.78 o
   2  12   1     1850.56     1860.31    100.63 o
   3  12   1      301.32      367.91     52.10 o
   4  12   1       15.22       41.23     26.00 o
   5  12   1       27.51       49.87     37.70 o
   6  12   1      102.73      257.28    126.34 o
   7  12   1      738.34      996.55    204.12 o
  -7  13   1     1593.78     1594.74    254.27 o
  -6  13   1      198.96      306.56    106.65 o
  -5  13   1     1307.53     1316.31    149.89 o
  -4  13   1      109.85      163.31     69.57 o
  -3  13   1     3621.74     3526.89    214.36 o
  -2  13   1     3947.33     4071.63    289.41 o
  -1  13   1       52.70      100.98    108.22 o
   0  13   1     2430.50     2632.33    151.68 o
   1  13   1     2622.61     2567.94    269.73 o
   2  13   1       32.94       36.94     24.63 o
   3  13   1     3558.63     3340.29    305.04 o
   4  13   1      461.44      380.01     79.37 o
   5  13   1       42.00      113.37     83.39 o
   6  13   1      752.45      741.35    175.41 o
   7  13   1     1848.64     1846.56    277.26 o
  -6  14   1      153.97      153.27     90.52 o
  -5  14   1      136.85      199.69     62.27 o
  -4  14   1      375.36      404.09     87.79 o
  -3  14   1     3044.68     2924.79    230.77 o
  -2  14   1       14.06       16.92     44.02 o
  -1  14   1     3488.46     3864.99    248.71 o
   0  14   1       18.14       63.39     67.87 o
   1  14   1     3076.74     3003.04    168.08 o
   2  14   1     3171.08     3237.88    168.46 o
   3  14   1       92.84      129.77     59.78 o
   4  14   1      752.62      797.49    121.65 o
   5  14   1     5611.60     5573.05    316.76 o
   6  14   1     2926.37     2850.66    336.54 o
  -6  15   1      253.02      310.76     83.31 o
  -5  15   1      494.71      584.55    113.77 o
  -4  15   1     3561.92     3419.80    344.46 o
  -3  15   1     3505.33     3329.67    225.42 o
  -2  15   1       51.07       62.06     47.13 o
  -1  15   1      394.22      446.80     73.84 o
   0  15   1      439.32      463.57     81.55 o
   1  15   1      275.75      418.71    113.66 o
   2  15   1      565.69      655.22     88.64 o
   3  15   1       47.64       74.45    124.09 o
   4  15   1     1153.33      965.36    135.47 o
   5  15   1      764.88      828.99    131.04 o
   6  15   1     3394.25     3545.48    388.54 o
  -6  16   1       69.16      -40.61     40.61 o
  -5  16   1      445.78      447.31    121.45 o
  -4  16   1      183.65      183.28     67.32 o
  -3  16   1       11.01       47.56     38.09 o
  -2  16   1      343.27      366.22    118.52 o
  -1  16   1     5784.09     6162.48    450.97 o
   0  16   1      514.64      514.49     80.29 o
   1  16   1     4357.69     4547.47    238.04 o
   2  16   1     3438.53     2989.14    218.47 o
   3  16   1      763.85      806.33    198.35 o
   4  16   1       96.81      193.48     66.87 o
   5  16   1      714.95     1461.06    643.13 o
  -5  17   1      344.76      265.32     73.80 o
  -4  17   1       42.51      139.66     63.50 o
  -3  17   1      680.06      666.00    111.00 o
  -2  17   1     1596.52     1376.20    152.32 o
  -1  17   1     5514.18     5313.71    262.13 o
   0  17   1     1532.50     1656.32    117.98 o
   1  17   1      918.34      786.53    104.94 o
   2  17   1     3025.10     2914.24    402.58 o
   3  17   1     5874.89     5592.41    316.40 o
   4  17   1      116.17      122.10     59.05 o
   5  17   1      491.54      379.82     96.87 o
  -5  18   1    11528.31    11948.13    704.08 o
  -4  18   1      259.79      351.85    185.42 o
  -3  18   1     1496.24     1531.33    169.36 o
  -2  18   1     1118.94     1181.39    148.60 o
  -1  18   1     1009.66     1150.38    127.50 o
   0  18   1        0.95       57.14     38.98 o
   1  18   1      973.21      980.37    128.84 o
   2  18   1      218.86      302.22    100.15 o
   3  18   1      103.86       75.73     49.61 o
   4  18   1      971.57      942.37    144.23 o
  -4  19   1     3139.11     2941.87    246.65 o
  -3  19   1        0.30      119.62    156.76 o
  -2  19   1     3057.25     3073.84    307.36 o
  -1  19   1     3005.77     2907.19    209.59 o
   0  19   1       93.09       52.55     49.86 o
   1  19   1        0.15        3.13     48.39 o
   2  19   1       17.85       20.44     75.53 o
   3  19   1     2193.90     2425.97    222.93 o
   4  19   1      709.35      957.49    155.25 o
  -3  20   1      629.95      751.59    127.15 o
  -2  20   1     2009.55     2035.08    286.40 o
  -1  20   1     2001.85     2023.38    265.01 o
   0  20   1        5.64       36.78     52.05 o
   1  20   1     4052.10     4225.44    283.98 o
   2  20   1        0.43      130.81     64.15 o
   3  20   1      105.44      129.58     63.08 o
  -2  21   1      172.32      165.43     83.75 o
  -1  21   1        0.16       58.90     81.20 o
   0  21   1     1112.66      933.57    191.58 o
   1  21   1     1427.92     1096.04    154.02 o
   2  21   1     2929.83     2718.89    240.05 o
  -2  22   1     1295.66     1368.41    242.85 o
  -1  22   1      601.23     1622.55    252.80 o
   0  22   1       53.74       91.18     56.62 o
   1  22   1      833.32      933.65    198.63 o
  -8   0   2     3164.07     2979.56    347.55 o
  -6   0   2     5224.52     5254.85    230.80 o
  -4   0   2     1320.57     1327.22    129.73 o
  -2   0   2     1340.45     1243.89    100.46 o
   0   0   2      295.29      275.50     20.86 o
   2   0   2      542.30      409.48     39.68 o
   4   0   2     8260.56     8213.25    197.15 o
   6   0   2      363.70      508.70    134.54 o
   8   0   2      324.18       95.68    101.56 o
  -8   1   2      114.76      129.96     71.82 o
  -7   1   2      907.35      810.69    134.83 o
  -6   1   2     8000.05     8132.64    202.83 o
  -5   1   2     3817.88     3954.25    165.32 o
  -4   1   2     1128.46     1092.98     82.45 o
  -3   1   2      200.87      129.95     31.56 o
  -2   1   2    15968.32    15796.66    254.07 o
  -1   1   2     5399.15     5513.65    136.38 o
   0   1   2     8779.42     9061.86    194.31 o
   1   1   2      507.01      389.34     61.04 o
   2   1   2      293.12      217.21     27.86 o
   3   1   2     2435.19     2296.27     69.91 o
   4   1   2      141.33      182.38     26.89 o
   5   1   2     4911.32     5162.23    182.47 o
   6   1   2      779.09      837.62    119.86 o
   7   1   2     1148.48     1529.00    214.27 o
   8   1   2      233.25      270.53     87.00 o
  -8   2   2      214.50      400.81    115.24 o
  -7   2   2      442.19      463.91     71.31 o
  -6   2   2     6639.69     6653.50    206.39 o
  -5   2   2      779.23      836.11    111.35 o
  -4   2   2    10974.27    10528.18    247.87 o
  -3   2   2      519.44      586.79     56.26 o
  -2   2   2     1988.71     1922.79     89.61 o
  -1   2   2     1492.38     1356.37    117.37 o
   0   2   2       47.28       68.02     18.89 o
   1   2   2     7909.84     7873.62    147.02 o
   2   2   2      249.92      345.29     30.81 o
   3   2   2       15.70       76.34     18.22 o
   4   2   2     3783.60     3769.96     98.67 o
   5   2   2       51.42       75.52     31.37 o
   6   2   2     5234.55     5375.63    288.61 o
   7   2   2      783.18      856.10    130.85 o
   8   2   2       31.78       54.97     58.05 o
  -8   3   2     1411.55     1265.58    161.32 o
  -7   3   2      488.69      558.42     76.04 o
  -6   3   2     1199.20     1282.66    103.23 o
  -5   3   2     1562.22     1624.13     83.03 o
  -4   3   2      824.71      992.05     76.86 o
  -3   3   2     7650.15     7311.64    340.06 o
  -2   3   2     1258.92     1132.80     54.35 o
  -1   3   2     1684.25     1671.23     82.82 o
   0   3   2     1881.55     1894.59     64.36 o
   1   3   2      198.94      161.98     24.20 o
   2   3   2      293.76      321.45     20.98 o
   3   3   2     8515.81     8306.97    121.86 o
   4   3   2     2831.46     2920.92     96.69 o
   5   3   2      825.30      849.74     66.84 o
   6   3   2      669.76      852.62    170.06 o
   7   3   2       16.70      121.57     71.67 o
   8   3   2      558.03      534.96    138.92 o
  -8   4   2     1273.38     1346.70    167.09 o
  -7   4   2       14.36       18.42     35.10 o
  -6   4   2     4480.53     4115.03    185.52 o
  -5   4   2      765.72      801.52     60.10 o
  -4   4   2     1818.92     1743.27    102.66 o
  -3   4   2     2009.25     2063.30    109.85 o
  -2   4   2      440.07      497.84     65.06 o
  -1   4   2      926.68      945.19     67.34 o
   0   4   2    65030.05    65541.65    748.74 o
   1   4   2     4699.57     4548.21     81.62 o
   2   4   2     3268.70     3480.88     74.72 o
   3   4   2     6523.18     6515.29    214.37 o
   4   4   2     2314.85     2477.85    106.23 o
   5   4   2      613.70      722.03     63.80 o
   6   4   2     2305.25     2114.45    137.23 o
   7   4   2      547.51      580.94    216.03 o
   8   4   2     1503.15     1480.28    182.60 o
  -8   5   2     1325.10     1434.06    182.36 o
  -7   5   2      584.32      709.20     89.19 o
  -6   5   2        1.11       22.20     48.07 o
  -5   5   2      530.28      651.86     82.02 o
  -4   5   2     3054.98     2826.72    219.52 o
  -3   5   2      776.49      789.40    106.73 o
  -2   5   2        1.56       16.48     19.36 o
  -1   5   2     3666.09     3842.19     95.13 o
   0   5   2      845.19      968.66     52.75 o
   1   5   2     1123.32     1570.87    115.38 o
   2   5   2       86.97      115.72     17.11 o
   3   5   2     9988.07     8039.16    867.55 o
   4   5   2    16002.16    15836.82    267.55 o
   5   5   2     2884.78     3098.86    152.82 o
   6   5   2       42.77       77.06     36.31 o
   7   5   2     4968.01     4949.89    304.22 o
   8   5   2     2181.18     2351.98    281.48 o
  -8   6   2      548.82      617.86    114.91 o
  -7   6   2      243.08      381.72     69.05 o
  -6   6   2       66.25      131.77     47.01 o
  -5   6   2        8.60       36.88     56.13 o
  -4   6   2     3753.05     3623.68    173.35 o
  -3   6   2      532.11      500.05     47.05 o
  -2   6   2      542.98      653.36     62.31 o
  -1   6   2       24.83       24.34     25.62 o
   0   6   2     9078.52     9953.67    217.65 o
   1   6   2     5313.86     5486.00    131.51 o
   2   6   2     1554.50     1651.61     43.78 o
   3   6   2     8948.57     8695.17    265.22 o
   4   6   2     8338.75     8128.20    191.77 o
   5   6   2      205.55      225.55     39.66 o
   6   6   2     2863.26     2834.78    165.11 o
   7   6   2     4422.25     4365.94    287.52 o
   8   6   2     1360.90     1503.61    185.88 o
  -8   7   2      764.40      872.73    107.37 o
  -7   7   2     2361.02     2290.87    157.69 o
  -6   7   2     1029.56     1020.59     97.43 o
  -5   7   2     1183.89     1211.29     97.67 o
  -4   7   2     1367.36     1333.66     83.98 o
  -3   7   2     2673.10     2910.28    139.10 o
  -2   7   2     3367.34     3455.82    118.22 o
  -1   7   2    21193.48    20959.72    346.73 o
   0   7   2     1950.77     2253.57    111.32 o
   1   7   2    17600.27    17636.25    389.44 o
   2   7   2     6500.51     6550.38    133.23 o
   3   7   2      689.04      819.26     61.46 o
   4   7   2       14.97       29.14     23.73 o
   5   7   2       43.97       52.70     30.12 o
   6   7   2      685.17      768.14     88.92 o
   7   7   2      769.06      840.17    131.67 o
   8   7   2      183.26      287.77    128.31 o
  -8   8   2     1597.74     1714.49    176.92 o
  -7   8   2     1544.17     1694.15    172.11 o
  -6   8   2      311.46      269.89     52.26 o
  -5   8   2      669.64      633.21     57.92 o
  -4   8   2     9270.63     9039.18    192.70 o
  -3   8   2     1930.53     2062.69    110.13 o
  -2   8   2    18348.80    18203.29    283.86 o
  -1   8   2      404.81      367.23     50.08 o
   0   8   2      276.70      317.76     48.78 o
   1   8   2       71.55       76.65     16.43 o
   2   8   2     5500.59     5600.92    133.30 o
   3   8   2     3089.21     2955.36    115.77 o
   4   8   2      595.01      640.10     61.83 o
   5   8   2      855.55     1044.74     96.16 o
   6   8   2     1970.37     1988.61    142.23 o
   7   8   2      646.40      514.68     99.98 o
  -8   9   2      508.80      487.28    108.22 o
  -7   9   2      658.08      852.88    101.99 o
  -6   9   2       17.98       61.89     38.46 o
  -5   9   2     6938.86     6940.54    199.88 o
  -4   9   2     1785.86     1832.93     83.82 o
  -3   9   2     9478.30     9137.01    215.88 o
  -2   9   2     6622.80     6217.40    318.89 o
  -1   9   2     2776.32     2781.49    136.31 o
   0   9   2     2398.34     2452.17    128.51 o
   1   9   2      298.30      331.81     45.91 o
   2   9   2     4651.57     4843.03    135.12 o
   3   9   2     1700.38     1508.38     85.23 o
   4   9   2      610.61      583.85     60.36 o
   5   9   2     5596.46     5415.38    305.18 o
   6   9   2       14.35       96.47     46.00 o
   7   9   2      144.64      170.03     49.02 o
  -8  10   2      131.13      172.65     62.63 o
  -7  10   2      858.57      846.76     98.82 o
  -6  10   2     1208.38     1286.06    112.07 o
  -5  10   2     2858.80     3105.34    135.89 o
  -4  10   2     1403.77     1320.42     68.66 o
  -3  10   2     1874.37     1975.95    104.67 o
  -2  10   2      155.24      231.78     39.03 o
  -1  10   2     3163.88     3119.15    152.25 o
   0  10   2     6379.55     6292.03    213.48 o
   1  10   2      106.22      142.36     30.57 o
   2  10   2      842.15      860.22     61.25 o
   3  10   2       33.09       38.82     26.45 o
   4  10   2     5686.55     5688.85    180.88 o
   5  10   2       28.63       88.60     41.19 o
   6  10   2     2478.15     2342.76    158.81 o
   7  10   2      124.72       35.02     51.91 o
  -8  11   2      170.24      246.85    164.98 o
  -7  11   2       44.17       91.31     46.95 o
  -6  11   2      103.16      201.45     57.38 o
  -5  11   2     1832.66     1838.98    107.30 o
  -4  11   2       33.52      132.46     34.95 o
  -3  11   2     1253.65     1254.81     70.80 o
  -2  11   2     2439.31     2584.89    120.45 o
  -1  11   2      899.53      903.90     88.52 o
   0  11   2       30.90       10.45     40.58 o
   1  11   2     1307.08     1401.99     88.15 o
   2  11   2      579.69      568.86     54.79 o
   3  11   2     5809.98     5404.23    261.16 o
   4  11   2      110.64      100.24     28.45 o
   5  11   2       16.83       59.44     41.28 o
   6  11   2      784.34      700.73     91.95 o
   7  11   2        9.13       73.26     69.70 o
  -7  12   2     1879.53     1861.32    267.71 o
  -6  12   2     2821.75     2445.49    292.10 o
  -5  12   2     2994.98     2971.97    136.22 o
  -4  12   2       22.02       52.63     21.69 o
  -3  12   2     1232.52     1152.73     60.95 o
  -2  12   2      498.24      515.74     59.31 o
  -1  12   2    13257.11    13239.14    342.11 o
   0  12   2     4879.74     4871.41    205.78 o
   1  12   2      301.44      445.15     56.06 o
   2  12   2       93.54       92.89     26.91 o
   3  12   2      655.67      633.83    135.00 o
   4  12   2      118.13      158.30     33.80 o
   5  12   2      654.93      638.25     81.07 o
   6  12   2     3036.67     3037.63    340.43 o
   7  12   2       52.31       85.76     63.24 o
  -7  13   2      902.26      730.11    183.51 o
  -6  13   2       53.21      162.34     99.90 o
  -5  13   2     5487.51     5526.15    294.31 o
  -4  13   2       66.16       39.89     41.90 o
  -3  13   2     1230.70     1223.05    127.32 o
  -2  13   2      264.72      289.55     56.76 o
  -1  13   2      877.48      883.44     94.04 o
   0  13   2      584.38      543.69    108.02 o
   1  13   2      495.59      428.60     54.76 o
   2  13   2     2167.05     2051.15    337.58 o
   3  13   2       40.41      104.05     54.33 o
   4  13   2      701.59      881.63    123.95 o
   5  13   2     1123.84     1430.52    164.04 o
   6  13   2      235.47      290.21    116.88 o
  -6  14   2      143.17      154.88     66.99 o
  -5  14   2      559.40      596.67    105.94 o
  -4  14   2      651.06      714.78    105.69 o
  -3  14   2      427.19      490.42     91.00 o
  -2  14   2     1112.39     1189.60     94.59 o
  -1  14   2     2841.77     3220.75    329.31 o
   0  14   2     1089.07     1124.50    124.28 o
   1  14   2       91.34      114.44     35.89 o
   2  14   2     3624.26     3681.71    225.06 o
   3  14   2      445.82      551.54    154.68 o
   4  14   2       85.17      132.37     54.39 o
   5  14   2      677.10      804.29    127.14 o
   6  14   2      406.71      399.00    132.45 o
  -6  15   2       24.17       66.14     48.80 o
  -5  15   2       12.06       69.18     52.91 o
  -4  15   2      364.90      472.17     90.50 o
  -3  15   2     1212.28     1096.61    128.11 o
  -2  15   2       81.67      124.81     51.17 o
  -1  15   2     6247.19     6012.52    472.67 o
   0  15   2     2320.17     2194.77    214.06 o
   1  15   2    14325.46    14157.07    326.76 o
   2  15   2      983.11      870.79    115.89 o
   3  15   2       21.39       -5.57     31.70 o
   4  15   2      349.08      389.56     91.15 o
   5  15   2       16.43      -61.97     61.97 o
   6  15   2       74.20      156.52     99.88 o
  -6  16   2       17.73      179.27     96.49 o
  -5  16   2     2056.10     2080.88    202.75 o
  -4  16   2     1343.15     1516.59    163.60 o
  -3  16   2       55.96      167.92     74.01 o
  -2  16   2     1352.19     1468.55    151.92 o
  -1  16   2       49.10       85.49     41.25 o
   0  16   2       25.10      100.33     47.52 o
   1  16   2      226.74      211.16    115.97 o
   2  16   2     1086.12     1126.24    134.83 o
   3  16   2     1207.04     1448.61    194.26 o
   4  16   2     3191.31     3051.05    244.37 o
   5  16   2     4093.79     4060.43    292.02 o
  -6  17   2        1.60      -59.53     94.38 o
  -5  17   2      563.85      591.04    131.41 o
  -4  17   2      217.52       52.18     96.38 o
  -3  17   2     5305.26     4400.59    273.90 o
  -2  17   2       52.66       43.44     82.03 o
  -1  17   2      264.06      217.35     60.64 o
   0  17   2      173.03      213.98     59.57 o
   1  17   2      484.31      521.26     97.15 o
   2  17   2      774.79     1114.54    141.55 o
   3  17   2     2889.55     2580.74    310.16 o
   4  17   2     1111.01     1277.13    164.64 o
  -5  18   2      254.38      230.70    108.04 o
  -4  18   2       30.31      -47.77     57.64 o
  -3  18   2      216.91      276.52     81.06 o
  -2  18   2     1998.02     2047.97    189.94 o
  -1  18   2      518.04      423.14    109.85 o
   0  18   2     5882.66     5994.41    277.65 o
   1  18   2      553.51      631.61    111.74 o
   2  18   2      317.40      268.94     74.88 o
   3  18   2      916.83     1058.60    151.92 o
   4  18   2      191.60      280.29     95.72 o
  -4  19   2       31.84      -10.58     45.41 o
  -3  19   2     8347.19     8040.69    390.30 o
  -2  19   2      543.19      701.93    116.68 o
  -1  19   2      967.91      914.48    173.16 o
   0  19   2       19.11       77.35     69.25 o
   1  19   2      250.77      321.66     73.60 o
   2  19   2      624.71      634.64    123.63 o
   3  19   2     1524.34     1638.35    189.37 o
  -4  20   2     2344.13     1844.29    290.45 o
  -3  20   2       54.92       78.57     57.67 o
  -2  20   2     1448.96     1497.46    172.92 o
  -1  20   2     1923.84     2043.87    269.20 o
   0  20   2      414.62      289.20    110.27 o
   1  20   2     2511.84     2898.50    191.31 o
   2  20   2        6.76      -21.60     49.56 o
  -3  21   2      129.31      498.43    170.81 o
  -2  21   2     1355.75     1100.64    153.62 o
  -1  21   2      763.28      812.77    168.57 o
   0  21   2      115.96       46.68     54.43 o
   1  21   2     2753.44     3142.54    256.27 o
   2  21   2      755.16      399.77    136.49 o
  -2  22   2      286.34      634.01    176.82 o
   0  22   2      432.98      623.16    156.78 o
   1  22   2        0.96      -22.45     60.22 o
  -7   0   3      355.67      376.14    124.25 o
  -5   0   3     7480.76     7659.53    349.59 o
  -3   0   3     3179.65     3297.60    201.69 o
  -1   0   3     1678.30     2430.51    152.11 o
   1   0   3      103.57       84.05     47.97 o
   3   0   3        6.86       56.29     26.25 o
   5   0   3     4442.14     4432.63    238.61 o
   7   0   3    15994.98    15674.29    792.56 o
  -8   1   3     4990.13     5716.75    340.25 o
  -7   1   3       22.15      -11.73     28.45 o
  -6   1   3       75.65      188.54     53.02 o
  -5   1   3       25.69       77.45     36.20 o
  -4   1   3     1044.96      869.79     83.38 o
  -3   1   3      100.79      163.97     38.19 o
  -2   1   3    16133.86    15850.22    180.69 o
  -1   1   3      292.75      499.77     53.20 o
   0   1   3      425.13      340.79     35.58 o
   1   1   3     3065.71     2869.37    115.58 o
   2   1   3       60.66       80.52     22.73 o
   3   1   3    17593.44    17188.70    210.50 o
   4   1   3     2575.99     2462.04     90.21 o
   5   1   3      338.60      314.30     44.98 o
   6   1   3      963.95     1088.96    137.88 o
   7   1   3     1556.87     1693.70    199.78 o
  -8   2   3      379.99      372.22     89.37 o
  -7   2   3     1349.37     1295.20    116.50 o
  -6   2   3     1865.34     1655.58    147.31 o
  -5   2   3      327.88      255.80     50.78 o
  -4   2   3     2629.18     2532.24    134.84 o
  -3   2   3       26.37       69.22     59.30 o
  -2   2   3       94.74      159.96     35.34 o
  -1   2   3    17153.96    17249.85    296.24 o
   0   2   3    18828.83    18739.96    212.24 o
   1   2   3     5549.08     5294.84    157.79 o
   2   2   3      212.16      134.20     55.22 o
   3   2   3      944.73      929.55     54.96 o
   4   2   3     1963.63     1998.17     77.67 o
   5   2   3      336.68      506.16     69.15 o
   6   2   3     1489.89     1427.37    159.24 o
   7   2   3      204.53      234.96     76.24 o
  -8   3   3     1136.25     1007.19    145.56 o
  -7   3   3      323.47      513.67     77.29 o
  -6   3   3     2829.41     2850.90    163.64 o
  -5   3   3      137.25      163.99     47.55 o
  -4   3   3    13655.54    13119.60    358.22 o
  -3   3   3     3776.56     3690.75    153.81 o
  -2   3   3       60.97       44.46     20.61 o
  -1   3   3     1552.69     1709.82    138.25 o
   0   3   3       46.95      194.16     27.02 o
   1   3   3      266.20      291.56     25.37 o
   2   3   3     5701.91     5415.35    164.82 o
   3   3   3     1235.71     1446.56     66.47 o
   4   3   3      558.80      598.98     61.37 o
   5   3   3      759.97     1174.89    216.08 o
   6   3   3     1324.02     1405.47    157.89 o
   7   3   3      622.57      526.18    117.69 o
  -8   4   3      222.52      425.41    137.95 o
  -7   4   3      206.63      243.14     57.60 o
  -6   4   3     1165.98      969.91    113.38 o
  -5   4   3     4503.12     4217.74    187.04 o
  -4   4   3      371.77      358.38     61.92 o
  -3   4   3    13508.68    13559.48    454.10 o
  -2   4   3       14.81       39.57     19.23 o
  -1   4   3     2110.98     2282.26    113.62 o
   0   4   3     3546.50     3586.90    104.80 o
   1   4   3    14682.99    14755.31    165.98 o
   2   4   3      227.78      149.37     60.62 o
   3   4   3     3072.14     3121.38     93.95 o
   4   4   3      385.30      362.74     66.46 o
   5   4   3     5777.67     5483.52    184.27 o
   6   4   3      737.54      575.13     78.32 o
   7   4   3       46.46       34.82     55.52 o
  -8   5   3      161.46      227.75     60.93 o
  -7   5   3     1464.14     1567.34    131.68 o
  -6   5   3      430.74      456.58     69.74 o
  -5   5   3      905.01      776.49    129.79 o
  -4   5   3      248.17      244.33     78.22 o
  -3   5   3    10835.90    10881.51    420.97 o
  -2   5   3     3742.27     3610.06    155.13 o
  -1   5   3     1007.68     1131.18     83.80 o
   0   5   3    10676.77    10314.21    188.26 o
   1   5   3     1346.34     1307.88     51.46 o
   2   5   3    10334.39     9638.79    373.95 o
   3   5   3     1366.90     1473.95     64.04 o
   4   5   3     1162.26     1156.92     79.35 o
   5   5   3      154.50      153.00     31.19 o
   6   5   3      497.24      601.06     81.79 o
   7   5   3       55.43      103.34     51.74 o
  -8   6   3       64.54        3.55     36.88 o
  -7   6   3      186.85      291.07     87.39 o
  -6   6   3    12301.45    11574.16    332.15 o
  -5   6   3      384.10      553.49    124.65 o
  -4   6   3     1218.62     1230.14    160.08 o
  -3   6   3     1827.76     1876.40     56.93 o
  -2   6   3    16104.22    16130.38    218.59 o
  -1   6   3     1036.29     1091.13     84.57 o
   0   6   3     2867.81     2703.69     94.12 o
   1   6   3    15923.39    15952.99    273.63 o
   2   6   3        1.85       12.41     15.84 o
   3   6   3     6509.29     6330.59    363.73 o
   4   6   3      193.99      156.08     40.98 o
   5   6   3       93.15       84.39     53.66 o
   6   6   3      420.63      433.24     85.93 o
   7   6   3     1418.56     1434.90    174.36 o
  -8   7   3      450.53      477.67     84.25 o
  -7   7   3     2229.12     2157.68    156.29 o
  -6   7   3     1294.64     1320.72    114.16 o
  -5   7   3      197.75      223.92     80.39 o
  -4   7   3     3526.63     3554.86    141.30 o
  -3   7   3      787.25      757.71     63.38 o
  -2   7   3    20512.80    20550.89    224.41 o
  -1   7   3     2604.38     2658.82    135.64 o
   0   7   3      254.54      302.26     34.03 o
   1   7   3       31.59       46.60     19.82 o
   2   7   3     1622.92     1608.06     63.37 o
   3   7   3      849.31      738.91     92.14 o
   4   7   3     4615.70     4610.48    210.56 o
   5   7   3      231.76      233.83     44.25 o
   6   7   3     2365.32     2455.01    161.10 o
   7   7   3       12.48      154.87     75.42 o
  -8   8   3        0.87       48.90     58.02 o
  -7   8   3        3.22       42.52     36.70 o
  -6   8   3     1873.42     1739.27    131.13 o
  -5   8   3     9461.92     9604.69    311.06 o
  -4   8   3      114.15      165.78     70.75 o
  -3   8   3     4734.97     4926.86    201.35 o
  -2   8   3      887.28      963.32     69.59 o
  -1   8   3     1804.38     1753.02    115.07 o
   0   8   3      345.24      388.90     55.81 o
   1   8   3     1414.12     1324.32     79.90 o
   2   8   3      124.89      156.21     27.66 o
   3   8   3      236.79      165.62     51.74 o
   4   8   3      109.12      218.53     51.04 o
   5   8   3       26.39       17.82     34.29 o
   6   8   3       32.00       89.49     39.76 o
   7   8   3     1970.34     1898.75    200.47 o
  -8   9   3     5131.59     5423.13    270.14 o
  -7   9   3      228.42      286.62     91.08 o
  -6   9   3      440.57      333.12     62.34 o
  -5   9   3        3.04       97.23     51.44 o
  -4   9   3      647.71      800.97    125.43 o
  -3   9   3     4203.14     4419.78    190.80 o
  -2   9   3     3435.18     3574.97    172.77 o
  -1   9   3     2371.37     2287.37    134.10 o
   0   9   3    11112.23    11200.85    605.95 o
   1   9   3       10.41       30.13     23.08 o
   2   9   3      466.67      497.47     59.17 o
   3   9   3      522.65      521.04     86.20 o
   4   9   3       19.81      -18.23     53.79 o
   5   9   3      426.00      430.73     62.45 o
   6   9   3        7.40       57.27     44.19 o
   7   9   3      975.35     1156.53    155.81 o
  -8  10   3      643.39      650.39     97.28 o
  -7  10   3     3538.27     3383.23    198.89 o
  -6  10   3      455.07      571.02     77.75 o
  -5  10   3      633.72      667.50     64.92 o
  -4  10   3      873.62      931.55     79.93 o
  -3  10   3     1560.63     1553.19     97.35 o
  -2  10   3       80.71      112.20     33.52 o
  -1  10   3     3199.17     3290.92    168.26 o
   0  10   3     3409.36     3275.04    164.64 o
   1  10   3       21.09       38.77     20.50 o
   2  10   3     2002.70     2017.63    104.47 o
   3  10   3     2223.80     2077.19    284.19 o
   4  10   3     7245.18     7421.06    327.84 o
   5  10   3     1310.88     1355.06    103.18 o
   6  10   3     1264.99     1443.19    127.58 o
   7  10   3       82.94      147.57    128.93 o
  -7  11   3        6.32       98.56     42.67 o
  -6  11   3     1133.24     1250.85    114.51 o
  -5  11   3        9.96        9.82     33.75 o
  -4  11   3     4500.19     4708.62    179.93 o
  -3  11   3     1043.72     1082.97     84.58 o
  -2  11   3       81.11      117.26     35.25 o
  -1  11   3      469.11      388.15     66.56 o
   0  11   3      301.82      259.34    101.56 o
   1  11   3      538.31      529.66     59.05 o
   2  11   3     1305.65     1256.87    127.04 o
   3  11   3       43.38      103.41     93.40 o
   4  11   3      651.33      727.32    111.33 o
   5  11   3       85.43        2.05     60.18 o
   6  11   3     6941.47     7209.79    334.02 o
   7  11   3       81.64       70.49     63.62 o
  -7  12   3      134.40      125.70     73.09 o
  -6  12   3        4.99       67.16     68.33 o
  -5  12   3       89.16      139.39     42.45 o
  -4  12   3        7.73       49.25     44.29 o
  -3  12   3     2791.01     2637.18    135.99 o
  -2  12   3       54.41       65.32     28.85 o
  -1  12   3     2419.66     2510.04    155.83 o
   0  12   3       46.48       95.75     45.52 o
   1  12   3      238.64      309.89     48.03 o
   2  12   3    10701.73    10551.16    369.53 o
   3  12   3     2946.80     2901.43    205.60 o
   4  12   3      818.60      854.07    122.77 o
   5  12   3     1249.25     1070.15    205.11 o
   6  12   3      985.35     1180.93    211.35 o
   7  12   3       12.04      -22.59     94.59 o
  -7  13   3      143.26      278.92    114.47 o
  -6  13   3      145.72      232.04    109.89 o
  -5  13   3        0.99      100.50     57.97 o
  -4  13   3      145.66      457.89    134.29 o
  -3  13   3      756.55      787.79    137.48 o
  -2  13   3     1346.78     1384.86    100.79 o
  -1  13   3     4520.65     4528.81    216.51 o
   0  13   3     3692.03     3853.07    198.11 o
   1  13   3     2119.68     2055.56    119.69 o
   2  13   3     8161.58     8264.46    336.69 o
   3  13   3     2923.07     2958.85    213.29 o
   4  13   3       38.06      170.52     59.89 o
   5  13   3       77.73      -54.30     66.09 o
   6  13   3     1165.45     1354.40    244.79 o
  -6  14   3      334.97      352.33     88.27 o
  -5  14   3     4700.30     4369.47    266.14 o
  -4  14   3      369.55      553.96     95.20 o
  -3  14   3      514.45      645.07     98.39 o
  -2  14   3     4602.95     4628.28    190.43 o
  -1  14   3      493.28      498.09     81.10 o
   0  14   3      692.13      624.50    100.51 o
   1  14   3     4678.63     4787.78    188.62 o
   2  14   3      842.31      790.03    109.76 o
   3  14   3     1650.89     1659.53    166.72 o
   4  14   3      583.14      789.37    126.53 o
   5  14   3       14.67      162.09     82.27 o
   6  14   3      106.72       40.99     73.05 o
  -6  15   3      349.53      404.64     95.94 o
  -5  15   3       28.27       25.89     95.00 o
  -4  15   3     2111.24     2198.42    562.79 o
  -3  15   3      347.20      375.96     78.16 o
  -2  15   3     1537.07     1538.67    116.76 o
  -1  15   3     1193.25     1393.93    132.89 o
   0  15   3      757.57      805.56     97.90 o
   1  15   3     2490.70     2473.55    191.00 o
   2  15   3      291.06      448.86     94.54 o
   3  15   3      296.39      324.76     80.35 o
   4  15   3     7396.24     7597.98    363.24 o
   5  15   3      252.60      114.34     89.80 o
  -6  16   3      501.36      619.96    161.73 o
  -5  16   3       62.93       49.22    155.35 o
  -4  16   3      847.58      715.29    113.08 o
  -3  16   3      343.56      235.82    135.59 o
  -2  16   3     1705.33     1510.07    118.41 o
  -1  16   3      333.24      323.91     74.67 o
   0  16   3       44.43      136.70     52.11 o
   1  16   3     4557.73     4211.72    257.51 o
   2  16   3       17.88       25.06     32.84 o
   3  16   3      357.87      434.12     95.96 o
   4  16   3       33.26       18.39     44.75 o
   5  16   3      310.02      605.43    199.73 o
  -6  17   3      187.63      294.47    105.16 o
  -5  17   3     2118.59     2157.24    311.12 o
  -4  17   3      609.91      616.00    111.80 o
  -3  17   3     2912.22     2853.45    342.21 o
  -2  17   3      117.38      154.08     65.53 o
  -1  17   3      266.86      267.02    114.98 o
   0  17   3     4927.54     4853.38    212.69 o
   1  17   3      433.32      372.91     86.93 o
   2  17   3     3601.67     4067.05    270.01 o
   3  17   3      439.83      509.75    103.09 o
   4  17   3       28.53       96.44     66.06 o
  -5  18   3       11.78       -2.07     82.96 o
  -4  18   3       40.49      101.46     67.36 o
  -3  18   3     3204.23     3189.32    242.92 o
  -2  18   3      742.37      609.12    128.72 o
  -1  18   3     5834.50     6134.81    293.77 o
   0  18   3      456.72      464.61     95.31 o
   1  18   3      187.63       87.17     67.02 o
   2  18   3       68.53       28.57     46.70 o
   3  18   3       30.18       71.65    125.26 o
  -5  19   3     1831.18     1446.60    250.49 o
  -4  19   3     2873.15     3068.35    354.52 o
  -3  19   3      889.25      985.60    255.09 o
  -2  19   3      803.54      968.79    138.27 o
  -1  19   3      921.73      942.78    178.43 o
   0  19   3     1649.79     1695.86    376.54 o
   1  19   3      746.24      955.35    138.20 o
   2  19   3      234.21      427.96    101.55 o
   3  19   3       93.02      159.15     66.52 o
  -4  20   3      514.69      259.55    122.16 o
  -3  20   3       62.42      167.10     74.86 o
  -2  20   3        0.81       61.10     64.59 o
  -1  20   3     1232.37     1614.48    235.22 o
   0  20   3      610.84      679.01    164.05 o
   1  20   3     1814.60     1866.95    192.86 o
   2  20   3      665.33      769.48    109.12 o
  -3  21   3      983.29     1017.46    225.42 o
  -2  21   3      151.62      186.37     76.66 o
   0  21   3       35.32       84.43     87.01 o
   1  21   3      742.17      857.27    134.81 o
   2  21   3      609.00      583.18    163.71 o
   0  22   3       40.92      -55.78     69.46 o
  -8   0   4     3305.32     3389.89    375.46 o
  -6   0   4    17671.48    18007.80    618.39 o
  -4   0   4      954.98      958.41    135.48 o
  -2   0   4     1579.62     1922.76    163.00 o
   0   0   4    41273.81    41228.29    725.92 o
   2   0   4     1102.21     1144.46    130.96 o
   4   0   4     1182.99     1231.03    112.86 o
   6   0   4     1111.66     1099.23    206.01 o
  -8   1   4     1719.77     1697.63    188.15 o
  -7   1   4      574.59      976.83    358.45 o
  -6   1   4     2392.23     2389.57    228.48 o
  -5   1   4     4090.65     3712.32    188.51 o
  -4   1   4      367.79      443.75     92.81 o
  -3   1   4     3309.65     2894.92    149.02 o
  -2   1   4      317.98      300.32     49.98 o
  -1   1   4      224.44      266.60     48.19 o
   0   1   4     6897.67     7239.85    172.11 o
   1   1   4      453.87      384.56     55.34 o
   2   1   4      951.49      931.20     80.81 o
   3   1   4     2423.43     2561.26    119.96 o
   4   1   4     7556.66     7238.89    188.70 o
   5   1   4       29.42       62.32     40.43 o
   6   1   4        0.57      165.59     59.43 o
   7   1   4      527.55      691.97    127.43 o
  -8   2   4      581.51      607.14    114.81 o
  -7   2   4      104.51      133.86     85.07 o
  -6   2   4      174.76      230.65     58.04 o
  -5   2   4     1712.34     1723.03    140.43 o
  -4   2   4     3439.35     3596.60    177.14 o
  -3   2   4       20.61       58.70     61.52 o
  -2   2   4    12477.91    12502.06    294.71 o
  -1   2   4      195.43      155.21     20.08 o
   0   2   4      529.63      610.15     61.20 o
   1   2   4     1614.61     1516.15     98.06 o
   2   2   4      622.06      743.35     62.40 o
   3   2   4     8774.49     8458.60    216.45 o
   4   2   4      272.64      349.89     45.43 o
   5   2   4     1120.30     1275.27     84.19 o
   6   2   4     2221.04     2368.79    165.69 o
   7   2   4     2904.24     2850.89    248.46 o
  -8   3   4      810.17      866.72    180.04 o
  -7   3   4      120.17      152.59     60.12 o
  -6   3   4     5002.20     4828.71    226.54 o
  -5   3   4      247.72      221.53     53.22 o
  -4   3   4     4004.57     3980.42    185.03 o
  -3   3   4       10.94       25.03     29.29 o
  -2   3   4    11833.61    11833.31    296.87 o
  -1   3   4    20854.18    21113.25    242.72 o
   0   3   4      893.92      845.05     57.97 o
   1   3   4    10923.60    10530.46    255.54 o
   2   3   4     8878.02     8674.01    202.80 o
   3   3   4      173.11      167.37     32.70 o
   4   3   4       53.06       70.34     28.28 o
   5   3   4      603.41      767.65     83.65 o
   6   3   4      317.99      251.47     61.81 o
   7   3   4       14.95      -28.59     74.72 o
  -8   4   4     2517.28     2918.16    191.25 o
  -7   4   4      415.42      454.16     75.57 o
  -6   4   4     2736.75     2737.86    319.95 o
  -5   4   4      915.87      843.55     94.06 o
  -4   4   4      871.37      977.77     96.75 o
  -3   4   4     5279.20     5337.35    307.36 o
  -2   4   4     7034.58     6937.42    146.37 o
  -1   4   4      181.51      211.35     42.43 o
   0   4   4      308.28      421.50     43.32 o
   1   4   4     1179.15     1171.34     54.17 o
   2   4   4     5813.63     5997.05    195.36 o
   3   4   4     2413.39     2406.17    112.80 o
   4   4   4     2562.92     2568.24    141.52 o
   5   4   4      478.06      467.65     59.79 o
   6   4   4      212.21      303.63     69.11 o
   7   4   4       24.62        8.76     81.88 o
  -8   5   4       34.66      112.05     44.48 o
  -7   5   4      944.31      949.29    189.79 o
  -6   5   4     1888.65     2017.29    235.79 o
  -5   5   4     1793.93     2118.23    224.16 o
  -4   5   4     1117.27      950.79    156.99 o
  -3   5   4     4771.33     4357.06    238.13 o
  -2   5   4    11815.46    11628.01    209.35 o
  -1   5   4     1091.97     1073.60     70.00 o
   0   5   4      680.04      646.03     45.15 o
   1   5   4      608.25      605.64     39.79 o
   2   5   4     2603.67     2533.57    124.66 o
   3   5   4     1178.62     1199.38     77.52 o
   4   5   4        0.70       30.30     42.62 o
   5   5   4     6279.01     6214.65    283.64 o
   6   5   4       25.33        4.43     42.84 o
   7   5   4     2125.19     2412.72    404.11 o
  -8   6   4      528.48      444.56    144.99 o
  -7   6   4      397.08      360.08     66.34 o
  -6   6   4     1291.46     1180.05    188.00 o
  -5   6   4      229.74      146.27     79.89 o
  -4   6   4     3827.35     3797.14    195.55 o
  -3   6   4     8198.67     8283.43    272.15 o
  -2   6   4     2882.29     2898.22    155.93 o
  -1   6   4     2282.49     2215.21     99.96 o
   0   6   4      110.14      105.78     25.25 o
   1   6   4     2301.43     2282.40     93.74 o
   2   6   4      667.93      763.00     51.92 o
   3   6   4      354.39      247.91     57.42 o
   4   6   4     2732.01     2663.85    268.13 o
   5   6   4        6.16      -34.96     43.58 o
   6   6   4     3200.47     3205.41    244.28 o
   7   6   4      286.47      287.81    124.69 o
  -8   7   4     1913.47     1882.71    175.02 o
  -7   7   4        3.97        2.58     34.85 o
  -6   7   4        2.01       -4.58     50.26 o
  -5   7   4        3.13       58.24     37.21 o
  -4   7   4     8915.90     9224.63    305.49 o
  -3   7   4     1986.13     2042.45     83.26 o
  -2   7   4     2011.55     1870.66    130.67 o
  -1   7   4     2006.73     2094.81     98.77 o
   0   7   4      154.73      181.25     45.17 o
   1   7   4     3064.15     2998.37     89.29 o
   2   7   4      130.70      167.20     28.06 o
   3   7   4     5190.91     4996.67    357.12 o
   4   7   4     1656.19     1627.51    216.53 o
   5   7   4      351.41      405.45     81.57 o
   6   7   4      253.18      304.26    109.75 o
  -8   8   4      112.44      102.29     47.24 o
  -7   8   4       34.93       47.04     35.61 o
  -6   8   4     2563.01     2242.02    271.59 o
  -5   8   4     7974.41     7899.90    301.08 o
  -4   8   4        0.22       17.77     36.85 o
  -3   8   4      343.63      416.86     53.03 o
  -2   8   4     1422.32     1473.17     89.58 o
  -1   8   4     4701.79     4937.21    154.86 o
   0   8   4    13956.22    14033.12    270.73 o
   1   8   4      895.82      963.16     52.80 o
   2   8   4     4249.88     4268.56    146.83 o
   3   8   4     2829.13     2937.40    286.51 o
   4   8   4     1064.02     1005.22    179.61 o
   5   8   4      222.16      183.72     62.06 o
   6   8   4      341.40      266.19     94.84 o
  -8   9   4     1406.78     1438.25    144.31 o
  -7   9   4       62.01       88.83     51.76 o
  -6   9   4      969.28      996.62    182.37 o
  -5   9   4     3737.65     3814.92    270.46 o
  -4   9   4      630.78      804.18     76.84 o
  -3   9   4     2189.92     2216.49    116.07 o
  -2   9   4      245.47      134.65     97.14 o
  -1   9   4     1452.37     1409.56     99.90 o
   0   9   4      962.76      946.94     64.06 o
   1   9   4      284.10      260.88     73.12 o
   2   9   4        3.89       38.08     30.98 o
   3   9   4       40.64       -4.50     39.48 o
   4   9   4     5444.15     5333.33    411.96 o
   5   9   4      714.60      867.37    174.32 o
   6   9   4       90.55      -10.87     71.20 o
  -8  10   4     1162.57      958.88    205.07 o
  -7  10   4      925.61      919.80    107.56 o
  -6  10   4     1287.77     1298.07    185.95 o
  -5  10   4      390.27      435.47     61.19 o
  -4  10   4     2588.74     2665.40    137.93 o
  -3  10   4      515.34      522.52     61.28 o
  -2  10   4       93.20      124.34     37.85 o
  -1  10   4     1063.47     1173.78    112.76 o
   0  10   4        3.87       14.76     25.25 o
   1  10   4      547.63      763.48     71.71 o
   2  10   4     1145.25     1326.19    132.73 o
   3  10   4     3856.00     3873.07    303.88 o
   4  10   4      824.87     1071.54    186.51 o
   5  10   4     1505.48     1270.14    220.55 o
   6  10   4       38.85      -46.74     66.20 o
  -7  11   4     8378.07     8454.49    376.24 o
  -6  11   4       54.89      123.85     46.52 o
  -5  11   4     1531.17     1756.85    156.82 o
  -4  11   4       74.77       95.20     37.93 o
  -3  11   4     4453.98     4474.14    191.54 o
  -2  11   4      218.56      264.69     62.84 o
  -1  11   4     3847.82     4239.60    210.12 o
   0  11   4      256.66      403.61     54.86 o
   1  11   4     8250.65     8345.14    232.24 o
   2  11   4     3293.71     3143.60    294.78 o
   3  11   4       65.73      100.44     48.61 o
   4  11   4     1375.16     1104.99    201.76 o
   5  11   4      555.53      404.03    130.56 o
   6  11   4       71.10       79.40     72.68 o
  -7  12   4     3435.13     3043.35    358.89 o
  -6  12   4       91.82      175.19     73.04 o
  -5  12   4        2.72       51.42    154.07 o
  -4  12   4     2617.74     2446.61    139.61 o
  -3  12   4       63.73       47.53     30.93 o
  -2  12   4     3111.61     2911.44    297.04 o
  -1  12   4        6.84       66.51     48.95 o
   0  12   4      187.46      179.28     39.97 o
   1  12   4     6164.18     6188.83    208.40 o
   2  12   4     1543.19     1442.08    144.80 o
   3  12   4      186.79      131.58     51.18 o
   4  12   4     1936.26     2261.24    277.49 o
   5  12   4     1492.88     1468.15    253.36 o
   6  12   4      258.17      544.68    158.25 o
  -6  13   4      488.77      536.23    153.07 o
  -5  13   4      408.48      369.59     82.12 o
  -4  13   4      995.35     1037.38    123.82 o
  -3  13   4     7006.43     7290.37    241.99 o
  -2  13   4     1233.22     1380.58    327.27 o
  -1  13   4     2128.32     2170.69    161.60 o
   0  13   4      760.79      784.28     88.53 o
   1  13   4      154.99      161.27     41.97 o
   2  13   4       11.71       72.58     54.77 o
   3  13   4     1061.37      946.17    127.22 o
   4  13   4     2293.92     2226.54    203.11 o
   5  13   4     3821.06     3743.77    403.67 o
   6  13   4      626.13      920.79    196.24 o
  -6  14   4       19.24       12.39     61.04 o
  -5  14   4     2490.99     2650.03    211.86 o
  -4  14   4      118.39       95.18     80.46 o
  -3  14   4      459.65      477.91     67.67 o
  -2  14   4     1517.26     1209.14    101.62 o
  -1  14   4     4280.64     4225.43    228.30 o
   0  14   4     7283.58     7117.46    242.46 o
   1  14   4     1737.09     1626.63    240.13 o
   2  14   4      669.00      555.06    102.01 o
   3  14   4       90.88      154.10     74.63 o
   4  14   4     1280.54     1089.20    298.20 o
   5  14   4       12.12       15.48     44.77 o
  -5  15   4      729.50      735.67    114.09 o
  -4  15   4        7.33      -31.17     41.77 o
  -3  15   4     2345.47     2184.02    183.30 o
  -2  15   4      542.86      629.00     79.61 o
  -1  15   4      190.59      146.95     56.75 o
   0  15   4      209.05      241.67     49.29 o
   1  15   4      246.20      157.79     60.06 o
   2  15   4      825.89      903.82    184.05 o
   3  15   4     4932.62     5206.62    307.62 o
   4  15   4     1461.15     1418.32    171.41 o
   5  15   4        9.94      -12.92     63.34 o
  -5  16   4     3419.62     3084.69    358.31 o
  -4  16   4     1406.36     1093.55    139.50 o
  -3  16   4       69.31      178.30     64.86 o
  -2  16   4       14.87       37.56     37.58 o
  -1  16   4     4756.86     4830.16    647.05 o
   0  16   4       48.99      -29.34     65.16 o
   1  16   4      941.48      978.25    125.24 o
   2  16   4      262.28      389.32     94.05 o
   3  16   4      677.02      705.65    124.31 o
   4  16   4     1476.38     1041.02    354.29 o
  -4  17   4      560.21      606.99    110.80 o
  -3  17   4      441.60      662.62    116.52 o
  -2  17   4     2793.78     2748.58    167.01 o
  -1  17   4       16.06      -12.67     35.73 o
   0  17   4      200.21      239.46    136.03 o
   1  17   4      639.53      662.00    146.29 o
   2  17   4     1202.05     1383.66    160.67 o
   3  17   4      317.97      255.60     78.33 o
  -4  18   4      115.44      144.13     75.87 o
  -3  18   4      514.70      472.86    105.36 o
  -2  18   4      323.66      363.68    113.52 o
  -1  18   4      298.68      352.56     86.45 o
   0  18   4     1457.31     1681.61    173.26 o
   1  18   4        0.73       53.69     41.72 o
   2  18   4     5491.70     5187.43    321.40 o
   3  18   4      541.15      734.16    212.52 o
  -3  19   4      100.02      104.64     69.40 o
  -2  19   4     1818.43     2330.19    212.15 o
  -1  19   4     1899.82     1694.59    239.24 o
   0  19   4       46.44      225.10     83.78 o
   1  19   4     5205.18     5160.26    317.22 o
   2  19   4      570.60      395.40    100.31 o
  -3  20   4      868.20      668.44    169.40 o
  -2  20   4      234.09      232.36     77.53 o
  -1  20   4       78.29      219.68    120.68 o
   0  20   4       28.86        3.76     53.87 o
   1  20   4      223.21      344.85     90.45 o
  -3  21   4      732.15      708.82    186.77 o
  -2  21   4       11.10       42.73     60.60 o
   1  21   4      108.47       55.54     81.35 o
  -7   0   5      790.98      867.16    155.61 o
  -5   0   5     3107.24     2745.19    248.44 o
  -3   0   5    26142.59    24599.59    671.59 o
  -1   0   5       19.00      100.92     41.94 o
   1   0   5    25808.87    25234.64    637.32 o
   3   0   5      220.15      307.44     63.17 o
   5   0   5     3878.00     3786.16    342.25 o
  -8   1   5       11.71      -23.49     39.37 o
  -7   1   5     2269.72     2322.85    178.83 o
  -6   1   5     1366.96     1340.54    132.25 o
  -5   1   5      534.83      605.16    151.09 o
  -4   1   5     4933.98     4876.62    221.49 o
  -3   1   5     5978.36     5623.31    226.29 o
  -2   1   5      263.11      422.08     66.93 o
  -1   1   5     2463.27     2400.02    151.00 o
   0   1   5       15.98       28.20     60.36 o
   1   1   5     2382.12     2260.65    135.41 o
   2   1   5     8567.52     8077.83    448.20 o
   3   1   5     1054.30     1133.08     87.37 o
   4   1   5       71.74       91.10     30.27 o
   5   1   5     4566.73     4789.37    211.41 o
   6   1   5       13.66        5.05     57.07 o
  -8   2   5     1057.44      915.25    142.26 o
  -7   2   5       77.48      118.38     46.38 o
  -6   2   5     4522.46     4402.79    232.54 o
  -5   2   5      180.13      220.23     64.63 o
  -4   2   5       36.19       51.21     80.09 o
  -3   2   5     1676.81     1810.51    131.55 o
  -2   2   5     3051.92     2825.40    158.49 o
  -1   2   5     6809.52     6913.06    240.23 o
   0   2   5     4112.57     4122.60    147.13 o
   1   2   5    22990.76    22124.68    424.14 o
   2   2   5       95.55       57.67     33.48 o
   3   2   5     5943.46     5795.96    196.40 o
   4   2   5     3437.58     3317.79    138.86 o
   5   2   5        2.90       59.20     36.10 o
   6   2   5       52.60      130.72     79.66 o
  -8   3   5      850.89     1127.57    122.51 o
  -7   3   5       19.01       74.88     86.32 o
  -6   3   5       65.49      100.14     51.33 o
  -5   3   5     1881.89     1955.29    150.46 o
  -4   3   5      281.00      147.57     45.84 o
  -3   3   5      561.34      599.52    111.13 o
  -2   3   5    17664.57    17409.52    272.50 o
  -1   3   5     6765.35     6869.43    217.71 o
   0   3   5     2006.13     2004.82    103.04 o
   1   3   5       95.95      238.74     61.13 o
   2   3   5     3226.53     3184.22    137.40 o
   3   3   5     3935.29     3966.71    161.50 o
   4   3   5     5209.17     5154.72    212.13 o
   5   3   5       90.25      190.43     50.30 o
   6   3   5     1113.35     1293.27    203.25 o
  -8   4   5       44.07       45.37     35.90 o
  -7   4   5       42.13       11.65     65.38 o
  -6   4   5      803.77      764.75    146.85 o
  -5   4   5     6011.11     5934.43    384.33 o
  -4   4   5      167.31       88.29     62.02 o
  -3   4   5      104.35      169.68     53.78 o
  -2   4   5     3103.77     3095.38     71.25 o
  -1   4   5     1381.53     1464.84    109.58 o
   0   4   5       10.19       48.74     19.19 o
   1   4   5     6005.96     6063.91    182.45 o
   2   4   5      326.31      383.99     51.27 o
   3   4   5       76.42       91.36     33.13 o
   4   4   5      178.35      199.06     55.21 o
   5   4   5     2514.67     2598.00    163.89 o
   6   4   5      620.75      598.35    135.66 o
  -8   5   5     4164.61     3844.59    227.75 o
  -7   5   5        0.34      499.54    137.29 o
  -6   5   5     2213.77     2159.46    253.04 o
  -5   5   5      789.20      947.22    173.40 o
  -4   5   5      560.23      558.13    117.56 o
  -3   5   5     2071.65     2201.19    152.50 o
  -2   5   5     2060.47     2045.79    140.62 o
  -1   5   5     2641.02     2611.48    106.78 o
   0   5   5     5271.52     5264.53    155.89 o
   1   5   5       93.40       71.31     48.96 o
   2   5   5       89.46      124.95     32.84 o
   3   5   5     1839.15     1613.22    144.77 o
   4   5   5      446.61      369.20    144.37 o
   5   5   5      220.76      287.43     75.87 o
   6   5   5      524.13      402.22     85.11 o
  -8   6   5        1.00       34.56     98.85 o
  -7   6   5     3129.58     2699.54    303.92 o
  -6   6   5      374.24      491.79    135.94 o
  -5   6   5        2.35       81.61     52.74 o
  -4   6   5     2900.23     2954.50    185.73 o
  -3   6   5       21.92       88.72     45.19 o
  -2   6   5     3895.19     3938.52    129.12 o
  -1   6   5     4748.80     4727.93    150.43 o
   0   6   5     1018.82     1066.89     64.64 o
   1   6   5     1059.70     1076.65     59.03 o
   2   6   5      383.46      455.18     53.11 o
   3   6   5       69.00       32.69     90.89 o
   4   6   5      624.91      630.79    106.41 o
   5   6   5      170.93      201.60     68.46 o
   6   6   5     1426.60     1460.40    235.82 o
  -8   7   5     1333.81     1122.13    213.65 o
  -7   7   5        2.12      -36.38     71.84 o
  -6   7   5     1597.67     1537.52    153.32 o
  -5   7   5      135.64       78.87     46.85 o
  -4   7   5     2755.43     2393.53    171.98 o
  -3   7   5     4248.55     4062.58    210.62 o
  -2   7   5       68.34       45.55     25.52 o
  -1   7   5     4790.02     4475.70    225.27 o
   0   7   5     1088.55     1200.75     71.60 o
   1   7   5      882.68      893.58     68.71 o
   2   7   5     2561.63     2685.18    181.48 o
   3   7   5      174.45      282.92     72.24 o
   4   7   5        8.12        1.75     77.31 o
   5   7   5        2.72       63.10     41.59 o
   6   7   5     4167.78     4492.14    415.73 o
  -7   8   5       56.55      143.62     95.30 o
  -6   8   5      888.35      895.41    153.12 o
  -5   8   5       26.68       27.83     53.63 o
  -4   8   5      136.21      122.32     50.64 o
  -3   8   5     5418.10     5736.76    286.54 o
  -2   8   5     4268.61     4262.07    125.95 o
  -1   8   5     2350.54     2505.50    101.52 o
   0   8   5     2943.69     3100.25    116.85 o
   1   8   5       47.33      123.01     30.50 o
   2   8   5     2796.05     2707.25    161.13 o
   3   8   5     6398.73     6146.62    428.67 o
   4   8   5     1165.88      870.57    171.57 o
   5   8   5     3262.32     2950.43    214.74 o
   6   8   5      108.05      187.24    109.87 o
  -7   9   5      443.47      325.53     87.88 o
  -6   9   5      148.74      310.68    136.75 o
  -5   9   5      673.93      562.44    100.81 o
  -4   9   5      124.95      123.25     52.83 o
  -3   9   5      108.39       27.11     22.36 o
  -2   9   5      131.60      154.18     29.63 o
  -1   9   5       60.51       54.39     22.19 o
   0   9   5     3964.63     4170.13    149.42 o
   1   9   5     1330.71     1233.95     80.71 o
   2   9   5     9702.64     9701.32    346.95 o
   3   9   5     3425.69     3524.09    334.58 o
   4   9   5      823.58      867.06    179.49 o
   5   9   5       88.20      101.62     55.86 o
   6   9   5      738.50      758.38    188.98 o
  -7  10   5      123.47      207.03     68.91 o
  -6  10   5     2411.26     2558.31    308.29 o
  -5  10   5     4081.38     4055.59    287.75 o
  -4  10   5      643.31      713.16    102.14 o
  -3  10   5     1842.70     1848.93    116.39 o
  -2  10   5     7286.05     7291.03    298.95 o
  -1  10   5      781.10      871.47     67.68 o
   0  10   5      449.26      510.30     53.08 o
   1  10   5     2885.07     3043.78    143.17 o
   2  10   5       63.64       47.84     40.86 o
   3  10   5     1049.48     1151.69    159.03 o
   4  10   5      813.37      668.47    158.48 o
   5  10   5      447.94      357.72    137.65 o
   6  10   5      812.74      460.58    136.63 o
  -7  11   5      169.96      348.39     98.80 o
  -6  11   5      639.94      722.09    173.94 o
  -5  11   5      396.39      508.23     90.28 o
  -4  11   5     6533.71     6537.13    299.27 o
  -3  11   5      140.96      220.96     48.78 o
  -2  11   5     9554.75     9540.49    261.78 o
  -1  11   5       63.46      167.20     43.56 o
   0  11   5     4621.89     4581.77    187.47 o
   1  11   5      543.61      626.41     69.55 o
   2  11   5     5335.60     5445.92    277.38 o
   3  11   5      394.57      252.10     70.99 o
   4  11   5     3004.44     2934.23    338.23 o
   5  11   5      844.44     1084.11    212.63 o
   6  11   5     1113.47      969.09    197.93 o
  -6  12   5     2200.53     2310.76    308.56 o
  -5  12   5     2876.49     2817.78    319.08 o
  -4  12   5      766.67      851.96    118.13 o
  -3  12   5       55.20       54.77     70.87 o
  -2  12   5     3121.49     2975.91    151.66 o
  -1  12   5        8.70       17.78     32.46 o
   0  12   5     1292.61     1263.41    101.56 o
   1  12   5     2436.11     2376.62    183.95 o
   2  12   5      146.72       99.77     69.16 o
   3  12   5       97.38      200.11     74.25 o
   4  12   5     3739.90     3349.64    369.06 o
   5  12   5       70.98      156.04    123.37 o
  -6  13   5       21.92       78.38     93.16 o
  -5  13   5     1419.21     1435.96    241.44 o
  -4  13   5     2357.03     2441.24    189.69 o
  -3  13   5     2504.36     2502.46    187.04 o
  -2  13   5      118.00      128.72     57.29 o
  -1  13   5      645.27      775.89     82.51 o
   0  13   5     9447.44     9472.38    279.89 o
   1  13   5      614.13      556.34     96.26 o
   2  13   5     6997.98     6913.78    332.39 o
   3  13   5      862.56      903.29    129.50 o
   4  13   5      134.00      266.50    125.56 o
  -5  14   5      773.12     1102.04    225.76 o
  -4  14   5      804.95      727.12    161.21 o
  -3  14   5     1235.74     1048.04    222.09 o
  -2  14   5     1082.26     1058.96     98.34 o
  -1  14   5     8010.43     7891.35    267.21 o
   0  14   5     2408.92     2519.88    151.17 o
   1  14   5      355.14      304.98     99.31 o
   2  14   5      516.85      424.53    132.53 o
   3  14   5      845.10      872.38    131.84 o
   4  14   5     1086.69     1047.85    219.84 o
  -5  15   5      425.70      577.29    164.31 o
  -4  15   5     4818.10     4926.76    437.11 o
  -3  15   5       24.41       86.58     57.29 o
  -2  15   5        3.59       13.16     30.74 o
  -1  15   5      151.43      178.65     48.05 o
   0  15   5     1709.51     1832.17    132.77 o
   1  15   5      302.98      375.85     87.15 o
   2  15   5        9.07       73.66     57.19 o
   3  15   5        0.19       16.03    125.67 o
   4  15   5       11.79       53.63     70.00 o
  -4  16   5      790.11      691.21    174.33 o
  -3  16   5      526.32      574.22    153.85 o
  -2  16   5     1112.05     1022.17    103.80 o
  -1  16   5      695.98      718.03     90.35 o
   0  16   5      895.78      859.22    121.55 o
   1  16   5       85.57      259.80     84.21 o
   2  16   5     1695.17     1733.68    303.65 o
   3  16   5       40.98       27.90     61.93 o
  -4  17   5      463.27      387.69    125.69 o
  -3  17   5     2229.20     2216.80    298.27 o
  -2  17   5      626.46      729.71    116.75 o
  -1  17   5       14.02       42.72     43.53 o
   0  17   5       22.35      135.31     97.19 o
   1  17   5      276.29      136.28     54.12 o
   2  17   5      269.02      321.88     84.73 o
   3  17   5     1181.70     1125.66    213.64 o
  -3  18   5      724.99      786.42    185.45 o
  -2  18   5      265.73      105.73     94.62 o
  -1  18   5       42.56       42.74     35.45 o
   0  18   5      117.83       56.06     46.89 o
   1  18   5      846.79      698.62    121.37 o
   2  18   5       30.81       26.35     54.14 o
  -2  19   5     1830.18     1586.72    253.38 o
  -1  19   5     1117.31     1253.92    157.89 o
   0  19   5       68.60        9.57     45.40 o
   1  19   5       37.34       27.43     51.79 o
  -2  20   5      733.61      632.39    163.00 o
  -1  20   5      107.87       50.97     74.96 o
   0  20   5      719.88      627.44    128.86 o
  -6   0   6       60.09       33.61     59.77 o
  -4   0   6       17.54       22.91     39.48 o
  -2   0   6     1473.01     1247.49    165.96 o
   0   0   6      152.32      152.09     58.46 o
   2   0   6      600.43      912.83    141.50 o
   4   0   6     1064.26     1130.47    127.31 o
   6   0   6      359.04      155.09     97.98 o
  -7   1   6     1123.15     1088.17    132.51 o
  -6   1   6      580.93      637.42     97.21 o
  -5   1   6      543.64      571.53     90.47 o
  -4   1   6      237.32      250.13     60.32 o
  -3   1   6      686.81      671.10    186.27 o
  -2   1   6     4727.71     4549.75    218.64 o
  -1   1   6     3851.16     3701.46    194.86 o
   0   1   6      544.74      450.98     72.83 o
   1   1   6      418.38      615.79     83.69 o
   2   1   6     5118.19     4965.48    256.91 o
   3   1   6      136.12      169.50     47.28 o
   4   1   6      330.17      500.07     81.60 o
   5   1   6     2983.37     2947.50    227.38 o
   6   1   6      889.13      870.87    181.26 o
  -8   2   6        0.55      -66.78     82.78 o
  -7   2   6      873.89     1057.97    133.95 o
  -6   2   6      676.71      824.54    111.93 o
  -5   2   6     6434.37     6255.15    295.21 o
  -4   2   6      565.29      453.25     79.18 o
  -3   2   6      977.77     1117.36    165.63 o
  -2   2   6     4987.04     4670.32    222.62 o
  -1   2   6      930.62      832.45     92.01 o
   0   2   6        4.92       48.34     36.24 o
   1   2   6     2028.41     2193.40    147.81 o
   2   2   6       30.51       97.23     48.64 o
   3   2   6     1790.75     1666.35    115.27 o
   4   2   6     1890.63     1814.93    134.63 o
   5   2   6      437.42      609.59    115.38 o
   6   2   6     4527.04     4787.05    432.72 o
  -8   3   6      387.05      362.03    121.86 o
  -7   3   6      262.74      484.69     89.70 o
  -6   3   6     1229.56     1284.78    136.72 o
  -5   3   6      659.59      641.36    100.84 o
  -4   3   6      480.71      386.14    104.11 o
  -3   3   6       42.57       52.53     53.58 o
  -2   3   6      230.79      354.12     89.60 o
  -1   3   6     1355.64     1000.42    103.30 o
   0   3   6       42.01       37.19     32.02 o
   1   3   6     4346.73     4111.22    202.87 o
   2   3   6        9.80       25.73     25.10 o
   3   3   6     8607.75     8693.10    259.69 o
   4   3   6      927.69     1021.53    103.89 o
   5   3   6      326.35      355.18     69.98 o
   6   3   6       21.89       31.17     82.84 o
  -8   4   6      774.39      484.91    144.22 o
  -7   4   6      221.95      169.26     89.80 o
  -6   4   6     6564.95     5781.14    429.49 o
  -5   4   6     2728.08     2492.24    269.22 o
  -4   4   6      273.74      331.70     74.10 o
  -3   4   6      306.99      357.55    151.70 o
  -2   4   6      432.16      493.66     75.34 o
  -1   4   6     1429.65     1367.34    122.25 o
   0   4   6     8094.13     8246.11    232.25 o
   1   4   6      815.98      672.96    150.76 o
   2   4   6     7571.61     7465.97    232.49 o
   3   4   6      641.97      644.80    100.38 o
   4   4   6      445.52      548.28    103.38 o
   5   4   6      111.13       80.66     40.69 o
   6   4   6      140.87      112.74     82.30 o
  -8   5   6     1860.30     1973.50    280.28 o
  -7   5   6        7.22       22.79     70.10 o
  -6   5   6        8.67       52.73     74.56 o
  -5   5   6     3287.00     3235.85    215.62 o
  -4   5   6      415.50      400.72     84.88 o
  -3   5   6     8805.14     7964.11    386.94 o
  -2   5   6      764.24      732.73     99.67 o
  -1   5   6       59.00       72.08     37.20 o
   0   5   6     2361.57     2530.61    129.57 o
   1   5   6     1181.92     1214.50     92.04 o
   2   5   6       23.46       54.44     33.77 o
   3   5   6      483.80      538.18    125.50 o
   4   5   6     5310.07     5612.33    302.29 o
   5   5   6       71.81       68.78     51.98 o
   6   5   6       12.53      133.60    105.80 o
  -7   6   6      530.01      492.17    100.99 o
  -6   6   6      103.76      173.74     70.09 o
  -5   6   6      102.29      158.38     53.52 o
  -4   6   6     6152.85     5983.76    280.27 o
  -3   6   6     1039.95      938.56    112.43 o
  -2   6   6     3638.87     3550.72    202.82 o
  -1   6   6     2118.03     1980.50    149.51 o
   0   6   6       15.33       19.80     18.10 o
   1   6   6    11183.09    11147.59    430.64 o
   2   6   6     1020.98     1147.02    128.45 o
   3   6   6     4393.12     4277.07    255.25 o
   4   6   6       10.98      132.55     71.29 o
   5   6   6     3173.03     2981.41    228.80 o
   6   6   6      123.55       -0.68     85.56 o
  -7   7   6     2429.44     2579.61    215.18 o
  -6   7   6      734.53      772.67    126.99 o
  -5   7   6      143.44      198.69     57.95 o
  -4   7   6     1720.30     1887.67    160.73 o
  -3   7   6     2112.51     2009.14    158.90 o
  -2   7   6     2307.47     2487.49    259.31 o
  -1   7   6     3233.61     3309.89    152.46 o
   0   7   6     3936.56     3910.40    120.32 o
   1   7   6     6258.34     6150.90    174.99 o
   2   7   6       39.89       89.35     79.86 o
   3   7   6      862.48      855.67    120.71 o
   4   7   6     1740.86     1802.21    200.26 o
   5   7   6     1844.75     2068.72    193.52 o
   6   7   6      145.66      234.98    114.38 o
  -7   8   6      738.27      730.82    173.28 o
  -6   8   6        2.32       30.15     47.56 o
  -5   8   6       13.11       75.00     42.46 o
  -4   8   6       31.44       85.54     50.28 o
  -3   8   6     1429.15     1488.41    141.52 o
  -2   8   6       85.06      117.91     39.62 o
  -1   8   6        4.82       34.57     29.54 o
   0   8   6      688.93      653.64     60.05 o
   1   8   6      414.38      431.68     50.38 o
   2   8   6     5846.50     5491.19    355.26 o
   3   8   6      622.57      705.23    110.71 o
   4   8   6     2996.25     2935.04    327.21 o
   5   8   6      402.34      437.89     98.41 o
   6   8   6      174.87      251.59    135.81 o
  -6   9   6     1483.62     1684.57    169.03 o
  -5   9   6      301.80      334.25     83.18 o
  -4   9   6     1023.26      870.32    116.36 o
  -3   9   6     3557.76     3439.99    216.79 o
  -2   9   6     6312.27     6541.46    274.85 o
  -1   9   6     2503.84     2644.23    140.63 o
   0   9   6        9.27       -5.09     21.67 o
   1   9   6     1383.90     1484.99     91.96 o
   2   9   6      878.38      860.56    119.68 o
   3   9   6      103.55       49.87     70.79 o
   4   9   6     1692.75     1960.35    280.49 o
   5   9   6     5067.31     4484.80    435.28 o
  -6  10   6      886.36     1226.57    229.94 o
  -5  10   6     1747.06     1909.20    178.81 o
  -4  10   6      956.38     1054.68    143.01 o
  -3  10   6      936.29      956.86    118.56 o
  -2  10   6     3895.97     3711.52    220.50 o
  -1  10   6     2460.55     2519.60    139.57 o
   0  10   6     3375.99     3405.90    138.17 o
   1  10   6     1906.45     1951.93    107.85 o
   2  10   6     1205.40     1961.83    685.17 o
   3  10   6        7.36      -52.60     77.47 o
   4  10   6      130.86       -0.17     49.07 o
   5  10   6       54.43       73.34     62.82 o
  -6  11   6      386.60      541.29    179.93 o
  -5  11   6       15.52       18.52     49.27 o
  -4  11   6       73.19       50.85     91.54 o
  -3  11   6     1187.70     1203.43    148.32 o
  -2  11   6      256.62      260.35     70.93 o
  -1  11   6      590.48      579.92     57.26 o
   0  11   6      113.51      139.85     42.22 o
   1  11   6     1149.74     1384.91    174.48 o
   2  11   6      465.23      904.26    553.38 o
   3  11   6     1035.14      945.00    201.47 o
   4  11   6      142.69       37.12     55.26 o
  -5  12   6     1085.55     1062.37    147.56 o
  -4  12   6       75.18       88.22    156.47 o
  -3  12   6      172.56      261.43     83.90 o
  -2  12   6      398.12      342.37     69.62 o
  -1  12   6     2113.76     1987.48    253.75 o
   0  12   6     2164.87     2136.10    135.07 o
   1  12   6      940.61      871.70    116.81 o
   2  12   6      522.74      818.14    118.35 o
   3  12   6     2915.22     2510.90    323.51 o
   4  12   6      244.11      209.49    102.21 o
  -5  13   6     1498.03     1008.53    228.04 o
  -4  13   6     1428.76     1305.05    152.99 o
  -3  13   6      737.32      574.60    166.96 o
  -2  13   6     1285.34     1286.29    143.33 o
  -1  13   6      500.69      575.94     96.56 o
   0  13   6      111.99       90.99     69.13 o
   1  13   6      756.26      775.15    113.67 o
   2  13   6        3.98      132.18     55.86 o
   3  13   6      977.95     1073.52    212.87 o
   4  13   6     1036.03      991.61    232.61 o
  -5  14   6        3.14      219.82    147.57 o
  -4  14   6      980.30     1328.04    151.77 o
  -3  14   6      223.62      270.89     79.58 o
  -2  14   6       40.74      122.07     60.15 o
  -1  14   6      350.36      494.95     98.02 o
   0  14   6      415.22      654.87    109.59 o
   1  14   6       55.35       52.37     46.69 o
   2  14   6     5578.21     5683.05    717.72 o
   3  14   6      605.72      681.27    133.01 o
  -4  15   6      111.89       98.34     85.16 o
  -3  15   6       39.56       64.37     49.12 o
  -2  15   6      403.14      370.88     83.71 o
  -1  15   6     1207.17     1167.40    295.38 o
   0  15   6       88.93       86.17     47.08 o
   1  15   6     4540.90     4436.45    280.24 o
   2  15   6      150.33      231.37    104.86 o
   3  15   6      257.78      240.84    118.73 o
  -4  16   6     4581.31     5354.56    469.68 o
  -3  16   6        8.30       17.57     78.26 o
  -2  16   6     2813.50     3203.87    235.50 o
  -1  16   6      273.02      186.63     61.88 o
   0  16   6       60.64       64.32     53.97 o
   1  16   6      342.30      406.15     95.47 o
   2  16   6       28.75       19.72    174.48 o
   3  16   6      267.43       82.81     82.16 o
  -3  17   6     4139.55     4270.21    414.26 o
  -2  17   6        9.17       26.61     54.41 o
  -1  17   6      781.28      491.20    151.88 o
   0  17   6     5021.46     5153.88    404.39 o
   1  17   6      187.93      263.18     86.82 o
   2  17   6      937.26      958.79    203.28 o
  -2  18   6      343.76      370.54     99.67 o
  -1  18   6     1553.10     1787.90    275.99 o
   0  18   6     3140.50     3402.30    262.79 o
   1  18   6       56.68      100.94    104.29 o
   2  18   6      163.54      214.27    124.98 o
  -2  19   6      270.90      325.47    136.14 o
  -1  19   6        2.86       57.25     76.65 o
   1  19   6      166.07      101.36     87.64 o
  -7   0   7      143.87      370.98    134.46 o
  -5   0   7     5433.08     5436.36    402.22 o
  -3   0   7     2230.78     2491.52    258.37 o
  -1   0   7      290.37      357.60     92.24 o
   1   0   7     5791.80     5302.38    359.69 o
   3   0   7      791.07      555.68     97.02 o
   5   0   7       36.40       81.53     75.27 o
  -7   1   7      433.05      473.19    141.32 o
  -6   1   7      978.15      928.12    129.06 o
  -5   1   7     5418.70     5645.06    288.46 o
  -4   1   7      122.30      107.06     43.94 o
  -3   1   7     1069.89      978.37    118.64 o
  -2   1   7     3243.67     3231.52    208.88 o
  -1   1   7     4506.33     4657.02    236.77 o
   0   1   7      732.01      732.68    135.16 o
   1   1   7     1644.45     1441.24    133.15 o
   2   1   7      279.47      345.87     69.82 o
   3   1   7     1055.65     1173.04    225.16 o
   4   1   7      560.70      624.52     91.84 o
   5   1   7      573.80      728.31    129.34 o
  -7   2   7     2076.51     1886.29    183.54 o
  -6   2   7     1551.80     1529.34    163.97 o
  -5   2   7       48.05       34.99     37.05 o
  -4   2   7        4.98       79.67     66.66 o
  -3   2   7      203.23      241.04     63.91 o
  -2   2   7       30.04      122.57    105.76 o
  -1   2   7      123.05      137.42     57.68 o
   0   2   7      290.48      350.00     69.35 o
   1   2   7     1596.22     1577.76    138.85 o
   2   2   7     1310.89     1420.33    134.78 o
   3   2   7      809.54      668.42    107.42 o
   4   2   7     1095.16     1190.76    116.68 o
   5   2   7      665.67      606.47    138.87 o
  -7   3   7      680.71      451.91    126.82 o
  -6   3   7     1298.48     1399.31    220.26 o
  -5   3   7      643.89      529.30    136.64 o
  -4   3   7     2055.42     1823.67    283.61 o
  -3   3   7      303.09      334.01     77.94 o
  -2   3   7      215.44      138.20     57.12 o
  -1   3   7      244.48      266.93     55.21 o
   0   3   7      118.67      243.64     59.41 o
   1   3   7     2543.46     2390.32    171.94 o
   2   3   7     1471.46     1491.11    257.32 o
   3   3   7        0.05       10.53     53.95 o
   4   3   7       80.92      112.82     54.15 o
   5   3   7     2715.09     2475.52    220.81 o
  -7   4   7       89.58      148.45     95.70 o
  -6   4   7       11.84      122.38     96.77 o
  -5   4   7        7.07       -1.57     38.11 o
  -4   4   7       64.87       71.46     47.48 o
  -3   4   7    12281.99    12049.64    459.90 o
  -2   4   7       57.13       10.78     42.08 o
  -1   4   7     2080.34     1984.07    128.80 o
   0   4   7      620.82      527.91     84.80 o
   1   4   7     3876.83     3994.18    219.10 o
   2   4   7     1455.99     1315.94    107.88 o
   3   4   7      904.55      848.48    120.38 o
   4   4   7     1952.12     1939.32    248.22 o
   5   4   7     5342.05     5378.44    262.78 o
  -7   5   7      713.18      856.77    206.03 o
  -6   5   7     1300.31     1441.58    163.69 o
  -5   5   7      200.26      264.88     76.09 o
  -4   5   7     2299.99     2465.59    192.31 o
  -3   5   7      724.78      787.85    109.74 o
  -2   5   7      696.90      718.44    100.85 o
  -1   5   7       50.28       57.65     43.22 o
   0   5   7     4125.36     3783.70    240.56 o
   1   5   7      350.34      282.85     51.47 o
   2   5   7     3675.16     3863.29    250.99 o
   3   5   7       53.67      108.71     67.04 o
   4   5   7     1082.42      987.76    152.78 o
   5   5   7     2712.44     2635.80    189.00 o
  -7   6   7      370.00      337.09     80.36 o
  -6   6   7     3071.71     2944.97    230.08 o
  -5   6   7     1777.62     1630.26    163.33 o
  -4   6   7      428.06      410.23     85.15 o
  -3   6   7      877.82      845.42    114.18 o
  -2   6   7     1772.24     1851.67    160.12 o
  -1   6   7      987.18      947.10    117.48 o
   0   6   7       56.20       65.62     28.15 o
   1   6   7     7257.97     7095.24    242.40 o
   2   6   7      273.93      381.53     86.59 o
   3   6   7     1534.62     1890.30    184.23 o
   4   6   7      508.70      556.63    112.20 o
   5   6   7        1.67      -43.31     48.48 o
  -7   7   7       50.43       46.85     62.32 o
  -6   7   7      133.81      207.71    130.88 o
  -5   7   7      827.68      787.85    119.31 o
  -4   7   7      316.39      453.30    112.12 o
  -3   7   7       33.73       18.36     40.15 o
  -2   7   7    10200.12     9687.70    368.52 o
  -1   7   7     3204.52     3026.26    158.47 o
   0   7   7      193.72      175.70     40.85 o
   1   7   7       81.62      188.70     65.03 o
   2   7   7     1191.31     1016.60    197.30 o
   3   7   7     3298.14     3483.66    253.27 o
   4   7   7     3094.32     2919.91    242.59 o
   5   7   7       86.27      149.20     78.94 o
  -6   8   7      722.05      729.67    118.44 o
  -5   8   7     2985.32     3226.40    341.56 o
  -4   8   7        8.30      146.82    195.90 o
  -3   8   7      434.62      433.19     88.56 o
  -2   8   7      134.86      184.25     46.90 o
  -1   8   7      604.06      723.96     83.85 o
   0   8   7       90.14      132.05     35.53 o
   1   8   7     1911.97     1661.79    159.18 o
   2   8   7     1140.73     1236.59    177.50 o
   3   8   7       19.72      -43.11     43.11 o
   4   8   7      696.40      650.18    170.18 o
   5   8   7      585.35      571.28    117.22 o
  -6   9   7     1015.76     1148.02    170.14 o
  -5   9   7       28.44       75.71     53.71 o
  -4   9   7     1252.18     1395.47    154.10 o
  -3   9   7     1139.24     1140.72    138.61 o
  -2   9   7      163.98       80.06     63.92 o
  -1   9   7     1317.19     1262.49    104.81 o
   0   9   7     1875.11     1709.44    125.02 o
   1   9   7      445.97      244.02     68.31 o
   2   9   7      802.00      901.61    132.09 o
   3   9   7     1145.40     1297.66    159.59 o
   4   9   7      104.16       28.44     86.87 o
  -6  10   7      251.09      171.82    102.95 o
  -5  10   7       42.05       58.34     49.66 o
  -4  10   7      965.95     1000.13    132.44 o
  -3  10   7     1702.47     1813.35    171.09 o
  -2  10   7       10.27       44.05     52.88 o
  -1  10   7     2463.24     2377.08    177.87 o
   0  10   7     4514.62     4649.91    206.04 o
   1  10   7      640.55      658.73    131.95 o
   2  10   7       50.56      148.78    136.47 o
   3  10   7       62.89      203.46    122.96 o
   4  10   7      505.09      441.87    160.45 o
  -5  11   7      326.87      428.49     96.75 o
  -4  11   7     4840.39     4844.54    288.02 o
  -3  11   7       69.55       39.05     72.20 o
  -2  11   7      491.00      697.07    109.65 o
  -1  11   7       89.86       78.06     49.80 o
   0  11   7     2507.57     2336.43    211.76 o
   1  11   7        0.03       80.89     93.92 o
   2  11   7      798.80      694.98    175.23 o
   3  11   7       28.87       11.14     59.22 o
  -5  12   7       57.33       83.30     48.09 o
  -4  12   7     4701.22     5153.49    303.77 o
  -3  12   7     1427.24     1461.44    158.81 o
  -2  12   7      814.39      808.97    175.19 o
  -1  12   7     1068.39     1005.05    170.09 o
   0  12   7     1989.36     2213.58    184.54 o
   1  12   7       83.21      249.04    131.73 o
   2  12   7       68.00       67.08     61.66 o
   3  12   7     2738.17     2444.67    331.71 o
  -4  13   7       23.12       78.49     58.70 o
  -3  13   7        4.51        3.39     41.38 o
  -2  13   7      120.44      129.54     74.90 o
  -1  13   7      238.43      237.72     70.01 o
   0  13   7      100.02       90.63    118.79 o
   1  13   7       62.40      102.43     83.49 o
   2  13   7     3039.39     2467.05    319.01 o
  -4  14   7      291.02      389.85    102.64 o
  -3  14   7      680.19      656.21    113.55 o
  -2  14   7      784.31      927.55    136.07 o
  -1  14   7        4.35       50.92    123.61 o
   0  14   7      848.01      985.91    200.13 o
   1  14   7      608.19      744.66    182.83 o
   2  14   7       73.67        1.95     70.93 o
  -3  15   7       82.97      109.90     83.06 o
  -2  15   7     5766.35     6275.72    337.54 o
  -1  15   7        1.60      109.71     62.64 o
   0  15   7        1.01      -13.93     59.16 o
   1  15   7        0.57      101.69    115.97 o
  -3  16   7        2.00      -42.38     45.14 o
  -2  16   7      113.31       89.61     60.63 o
  -1  16   7     1229.13     1063.17    212.10 o
   0  16   7        0.24      -12.08     65.08 o
  -2  17   7       31.65       70.01     58.40 o
  -1  17   7       57.67       79.64     96.36 o
  -6   0   8     3417.30     3613.98    361.58 o
  -4   0   8      265.17      262.28    105.71 o
  -2   0   8       15.05      -59.40     62.30 o
   0   0   8     7240.48     7873.24    474.97 o
   2   0   8     1331.31     1597.55    224.26 o
   4   0   8     1570.80     1363.52    238.66 o
  -6   1   8       25.44       49.59     40.21 o
  -5   1   8     1379.56     1984.63    268.50 o
  -4   1   8      770.63      827.65    138.87 o
  -3   1   8     2807.84     2770.22    169.33 o
  -2   1   8      270.63      187.18     82.62 o
  -1   1   8      208.05      204.62     64.09 o
   0   1   8      687.83      663.36    128.62 o
   1   1   8     1434.89     1560.11    163.09 o
   2   1   8       59.72       55.30     50.48 o
   3   1   8      868.87      978.47    136.68 o
   4   1   8     3827.67     3867.15    578.90 o
  -6   2   8      297.12      353.91    124.49 o
  -5   2   8      433.08      880.95    383.02 o
  -4   2   8     2434.67     2561.86    210.08 o
  -3   2   8     1765.15     1926.38    232.41 o
  -2   2   8     3769.10     3848.41    239.24 o
  -1   2   8        4.03       85.46     51.94 o
   0   2   8       12.33        3.17     43.42 o
   1   2   8     5606.88     5940.32    290.47 o
   2   2   8      437.80      439.97     95.12 o
   3   2   8      455.42      507.00    102.07 o
   4   2   8       93.56       60.83     60.80 o
  -6   3   8      339.20      221.27    109.51 o
  -5   3   8      158.08      332.24    107.82 o
  -4   3   8     1376.76     1402.41    171.56 o
  -3   3   8       11.05       75.28     53.90 o
  -2   3   8     1410.63     1493.42    124.39 o
  -1   3   8     2245.94     2218.15    393.55 o
   0   3   8      436.06      558.39     93.72 o
   1   3   8     1088.88     1104.98    126.88 o
   2   3   8      162.57      217.96     72.09 o
   3   3   8       10.43      -49.71     62.01 o
   4   3   8      162.14      332.11     75.43 o
  -6   4   8       22.80      130.39     85.63 o
  -5   4   8      371.07      475.72     96.85 o
  -4   4   8      270.71      145.98     59.13 o
  -3   4   8        9.02        6.12     46.29 o
  -2   4   8      246.84      321.42     58.26 o
  -1   4   8       20.24        5.24     41.77 o
   0   4   8      564.96      606.06     98.23 o
   1   4   8     1212.34     1403.56    116.89 o
   2   4   8     3910.30     3782.92    255.04 o
   3   4   8        3.97       -9.60     91.82 o
   4   4   8      845.50      848.20    115.39 o
  -6   5   8     1324.05     1249.18    160.76 o
  -5   5   8        7.09      165.80    124.05 o
  -4   5   8     1726.29     1684.58    170.88 o
  -3   5   8     6186.93     6203.43    316.32 o
  -2   5   8     1592.25     1574.87    202.48 o
  -1   5   8     6048.71     5984.80    241.37 o
   0   5   8     1216.06     1035.68    126.12 o
   1   5   8      278.42      370.24     66.50 o
   2   5   8      246.84      248.34     79.45 o
   3   5   8      263.94      211.92     82.80 o
   4   5   8      170.69      334.11     99.71 o
  -6   6   8       79.90      142.77    106.63 o
  -5   6   8     3410.37     3611.33    259.90 o
  -4   6   8     2105.14     1996.02    184.93 o
  -3   6   8      402.03      359.27    106.46 o
  -2   6   8     6122.26     6186.36    312.83 o
  -1   6   8      631.83      652.17     90.22 o
   0   6   8     1767.67     1888.14    134.05 o
   1   6   8      570.73      503.75    159.33 o
   2   6   8      283.08      248.39     74.82 o
   3   6   8        2.46      106.64     71.31 o
   4   6   8      100.71        9.50     95.31 o
  -6   7   8      171.00      162.11     89.68 o
  -5   7   8      581.68      805.39    129.81 o
  -4   7   8        9.51       47.36     49.11 o
  -3   7   8      205.13      261.00     98.18 o
  -2   7   8       58.68       38.78     39.80 o
  -1   7   8      608.12      774.67     79.05 o
   0   7   8      160.16      178.60     46.80 o
   1   7   8     1469.34     1423.57    155.98 o
   2   7   8      145.27       42.27     47.29 o
   3   7   8     2788.39     3104.10    314.50 o
   4   7   8        6.44      102.72     59.03 o
  -6   8   8     2697.30     2820.44    334.38 o
  -5   8   8     4015.08     4171.77    280.34 o
  -4   8   8       85.76       66.40     48.77 o
  -3   8   8       78.33       83.33     77.35 o
  -2   8   8      270.48      209.58     96.49 o
  -1   8   8     1630.04     1553.03    106.77 o
   0   8   8      720.45      784.22     93.45 o
   1   8   8      109.21      135.89     66.80 o
   2   8   8     1276.18     1099.85    153.13 o
   3   8   8       48.89      156.62     76.79 o
  -6   9   8        2.28       69.34     91.55 o
  -5   9   8      951.30     1232.03    165.69 o
  -4   9   8       20.92       76.39     54.07 o
  -3   9   8     2166.15     2201.55    200.38 o
  -2   9   8     1124.13      950.02    128.60 o
  -1   9   8       93.45      190.68     45.30 o
   0   9   8      927.69      899.00     96.75 o
   1   9   8       11.17      101.33     60.39 o
   2   9   8      783.78      859.87    192.43 o
   3   9   8      132.21      135.51     67.40 o
  -5  10   8      243.33      294.27    118.75 o
  -4  10   8     2744.92     2862.38    247.30 o
  -3  10   8      638.70      869.33    130.49 o
  -2  10   8       92.69       31.82     40.68 o
  -1  10   8       14.96        5.62     43.81 o
   0  10   8      242.17      311.50     66.68 o
   1  10   8     1490.62     1631.67    175.96 o
   2  10   8     1367.31     1328.29    165.81 o
  -5  11   8      120.86       71.62     93.69 o
  -4  11   8      880.72      675.36    122.20 o
  -3  11   8      537.94      782.24    231.61 o
  -2  11   8      190.38      226.10    150.39 o
  -1  11   8     2482.08     2569.37    209.67 o
   0  11   8        5.86        6.44     57.26 o
   1  11   8     2890.42     2909.61    233.07 o
   2  11   8       51.75       -0.98     81.06 o
  -5  12   8      279.73      223.79    103.17 o
  -4  12   8      612.52      606.38    161.10 o
  -3  12   8       92.85       36.79     44.48 o
  -2  12   8      568.23      646.76    177.87 o
  -1  12   8      155.98      262.44     82.51 o
   0  12   8       33.06       -0.18     55.29 o
   1  12   8      356.52      604.64    183.21 o
  -4  13   8        1.24       51.98     81.11 o
  -3  13   8     1754.97     1929.02    197.39 o
  -2  13   8      484.46      375.80     89.48 o
  -1  13   8     1322.11     1667.86    177.05 o
   0  13   8     1011.02     1031.66    212.93 o
  -3  14   8      663.46      702.93    181.80 o
  -2  14   8      805.23      789.18    131.72 o
  -1  14   8     1430.10     1441.25    257.37 o
  -2  15   8      158.49      178.92     98.09 o
  -5   0   9     4760.67     4570.15    436.01 o
  -3   0   9     8153.88     8064.80    543.36 o
  -1   0   9     3428.75     3806.86    360.37 o
   1   0   9      611.22      876.67    183.80 o
   3   0   9      729.29      862.98    220.25 o
  -5   1   9      459.13      313.68     84.80 o
  -4   1   9      937.07      929.98    139.94 o
  -3   1   9        8.22      116.99     68.06 o
  -2   1   9       28.80      -44.63     44.63 o
  -1   1   9      418.07      384.88     91.02 o
   0   1   9     1035.15     1014.20    133.27 o
   1   1   9     1895.01     1949.82    181.58 o
   2   1   9     2167.70     2085.40    275.28 o
   3   1   9       87.71       70.31     71.45 o
  -5   2   9     1261.83     1470.31    238.75 o
  -4   2   9      406.61      385.59    123.54 o
  -3   2   9       79.06       40.34     40.13 o
  -2   2   9      965.62     1231.30    156.34 o
  -1   2   9        2.75      -32.61     53.75 o
   0   2   9        4.92      -38.62     48.26 o
   1   2   9     1032.10     1025.95    135.14 o
   2   2   9       70.94       24.17     40.59 o
   3   2   9     1083.24      789.00    188.24 o
  -5   3   9     3138.00     3361.58    261.46 o
  -4   3   9      952.77     1008.19    143.02 o
  -3   3   9      781.35      930.10    112.53 o
  -2   3   9     4210.45     4257.79    349.10 o
  -1   3   9     2931.31     3154.79    233.89 o
   0   3   9      154.53      168.74     65.81 o
   1   3   9       13.11       47.77     52.23 o
   2   3   9      190.75      166.12     80.02 o
   3   3   9     1704.38     1489.63    262.94 o
  -5   4   9     2194.68     2184.58    211.53 o
  -4   4   9      565.62      572.27    112.54 o
  -3   4   9      288.73      325.72     71.80 o
  -2   4   9      449.76      541.39    101.53 o
  -1   4   9      876.43      866.76    127.58 o
   0   4   9     1120.22     1185.27    145.85 o
   1   4   9     4507.64     4656.00    292.20 o
   2   4   9      152.45      268.78    202.60 o
   3   4   9      233.80      346.04    131.08 o
  -4   5   9      408.97      450.90    105.37 o
  -3   5   9       16.11        4.39     40.35 o
  -2   5   9       98.00      210.16     63.15 o
  -1   5   9     3402.58     3546.94    248.76 o
   0   5   9     4811.67     4818.14    231.31 o
   1   5   9       29.39       57.66     62.90 o
   2   5   9     1094.81     1168.87    153.21 o
   3   5   9     1948.88     2326.40    329.57 o
  -4   6   9       65.20      244.79     90.43 o
  -3   6   9        2.92       13.86     45.52 o
  -2   6   9       40.34       59.37     39.20 o
  -1   6   9     1043.00     1269.69    120.64 o
   0   6   9     2078.36     2246.13    202.16 o
   1   6   9     1907.05     2117.45    201.05 o
   2   6   9       22.87       24.51     48.33 o
   3   6   9      829.83     1242.16    244.26 o
  -4   7   9     1712.63     1780.18    259.90 o
  -3   7   9      282.01      295.71     88.44 o
  -2   7   9      258.45      199.74     56.78 o
  -1   7   9      360.51      401.14     74.05 o
   0   7   9      728.03      599.48    107.68 o
   1   7   9     1029.85     1021.43    182.97 o
   2   7   9       68.58       93.49     98.57 o
  -4   8   9     2041.40     1941.48    285.36 o
  -3   8   9     3657.50     3890.56    278.23 o
  -2   8   9     1001.36     1035.19    126.92 o
  -1   8   9      868.47      859.14    137.67 o
   0   8   9      903.83      988.03    139.56 o
   1   8   9     1174.03     1359.78    193.64 o
   2   8   9     1188.72     1290.98    241.27 o
  -3   9   9     2130.71     2400.33    220.02 o
  -2   9   9       23.57       40.56     41.20 o
  -1   9   9      168.95      155.33    207.00 o
   0   9   9       35.70      198.36     73.38 o
   1   9   9       69.58       86.86     69.68 o
   2   9   9     1055.29     1112.08    218.59 o
  -3  10   9      503.83      472.18    155.60 o
  -2  10   9      178.42      122.49    148.68 o
  -1  10   9       33.64      -21.12     62.96 o
   0  10   9      335.81      283.88    111.36 o
   1  10   9     1990.71     2382.24    298.80 o
  -2  11   9     6079.85     5672.22    464.56 o
  -1  11   9      908.30      717.01    170.54 o
   1  11   9      237.92      323.13    114.38 o
  -2  12   9       83.76      250.72    104.32 o
  -2   0  10     1049.15     1039.40    209.35 o
   0   0  10     1286.86      986.57    215.00 o
  -3   1  10       54.88      141.04     79.95 o
  -2   1  10      460.48      318.31     90.80 o
  -1   1  10     2855.63     3042.30    245.30 o
   0   1  10     2927.74     3113.49    323.61 o
   1   1  10      691.42      572.30    107.97 o
  -3   2  10      563.83      789.15    134.89 o
  -2   2  10     3321.58     3453.00    489.52 o
  -1   2  10       67.67      -58.42     58.42 o
   0   2  10      377.96      458.52    107.66 o
   1   2  10     2040.58     2327.45    307.64 o
   2   2  10      898.38      777.44    191.59 o
  -3   3  10     1537.23     1515.40    253.04 o
  -2   3  10      318.11      402.41     93.29 o
  -1   3  10      412.52      677.46    147.32 o
   0   3  10      738.44      705.32    115.52 o
   1   3  10      394.56      394.92    107.08 o
  -3   4  10      563.91      522.79    149.12 o
  -2   4  10       30.51        4.91     94.40 o
  -1   4  10      506.84      418.69     99.51 o
   0   4  10     1459.29     1255.58    241.35 o
   1   4  10       84.12      155.84    164.50 o
  -3   5  10     1678.63     1503.86    252.42 o
  -2   5  10     1184.72     1153.92    214.59 o
  -1   5  10      182.19      204.16     72.57 o
   0   5  10      381.90      404.67    105.43 o
  -3   6  10     1631.08     1771.49    273.69 o
  -2   6  10       63.59      145.68    106.82 o
  -1   6  10      442.60      560.13    218.71 o
   0   6  10       55.08      -65.18     95.47 o
  -2   7  10      749.15      810.75    202.99 o
  -1   7  10     1661.05     1488.23    231.51 o
   0   7  10        4.78      -37.01     62.39 o
  -2   8  10      167.54      193.19    114.69 o
   0   8  10       77.88       -5.17     76.10 o
   0   9  10     1197.25     1255.14    225.30 o
 
